# Supplementary material for: Age‐Related Anatomical Changes in Carotid Artery Stenosis and Its Impact on Postoperative Complications in Stenting and Endarterectomy
Source: CNS Neurosci Ther. 2025 Jul 23;31(7):e70527. doi: 10.1111/cns.70527 (PMC12287541; doi:10.1111/cns.70527)
Supplement: Supplementary file 2 — Table S1. Baseline characteristics of study population. [file CNS-31-e70527-s003.xlsx]

## Sheet: baseline
Table S1. Baseline Characteristics of Patients Presenting with Carotid Artery Stenosis
ID	side	tandem lesions	aortic arch classification	Variations in the aortic arch	aortic arch classification	CCA ostial lesions	CCA puncture-site lesions	CCA diameter	CCA depth above the clavicle	distance to carotid bifurcation	CCA bifurcation location	proximal ICA diameter	distal ICA diameter	CCA tortuosity index	ICA tortuosity index	gender	age	height	weight	smoking history	alcohol use history	hypertension	diabetes mellitus	coronary artery disease	peripheral arterial disease	hyperlipidemia	atrial fibrillation	heart failure	peptic ulcer disease	asthma	COPD	gout	hepatic/renal fysfunction	hematologic disorders	Takayasu arteritis
795980	right	2	I	2	2	2	2	8.35	2.35	9.42	3U	4.87	4.52	230.1	193.4	M	68.0986	165	72	Former smoker	Currently drinking	1	2	2	2	2	2	2	2	2	2	2	2	2	2
795980	left	2	I	2	2	2	2	5.02	3.76	9.16	3U	3.43	3.16	109.5	291.8	M	68.0986	165	72	Former smoker	Currently drinking	1	2	2	2	2	2	2	2	2	2	2	2	2	2
796025	right	1	I	2	4	2	2	8.1	4.2	5.14	4-5	5.42	4.52	87.5	134.8	M	63.2521	165	72	Never smoker	Currently drinking	2	2	2	2	1	2	2	2	2	2	2	2	2	2
796025	left	2	I	2	4	2	2	6.81	4.3	3.57	6M	5.09	3.19	64.4	71	M	63.2521	165	72	Never smoker	Currently drinking	2	2	2	2	1	2	2	2	2	2	2	2	2	2
796163	left	2	I	2	3	1	1	7.27	3.81	5.31	4-5	6.26	4.46	37.1	94	M	67.7014	165	69	Current smoker	Currently drinking	1	2	2	2	2	2	2	2	2	2	2	2	2	2
796237	right	2	III	2	2	2	2	6.14	2.81	8.38	3-4	5.75	5.11	161.9	129.8	M	75.7753	170	60	Never smoker	Never drank alcohol	2	1	2	2	2	2	2	2	2	2	2	2	2	2
796237	left	1	III	2	2	2	2	5.31	5.19	9.86	3-4	5.17	2.47	114.2	110.9	M	75.7753	170	60	Never smoker	Never drank alcohol	2	1	2	2	2	2	2	2	2	2	2	2	2	2
796246	right	2	I	2	2	1	2	8.5	4.05	7.46	3-4	5.98	4.88	305.1	192.1	F	66.2932	160	60	Never smoker	Never drank alcohol	1	1	2	2	2	2	2	2	2	2	2	2	2	2
796246	left	1	I	2	2	1	2	7.49	3.78	7.37	3D	2.94	3.46	177.9	202.9	F	66.2932	160	60	Never smoker	Never drank alcohol	1	1	2	2	2	2	2	2	2	2	2	2	2	2
796297	right	2	I	2	1	2	2	7.67	3.37	8.47	3U	5.58	4.55	165.4	210.6	M	67.7178	168	65	Former smoker	Never drank alcohol	1	2	2	2	2	2	2	2	2	2	2	2	2	2
796297	left	2	I	2	1	1	2	7.64	1.61	8.22	3M	5.49	4.7	79	277.3	M	67.7178	168	65	Former smoker	Never drank alcohol	1	2	2	2	2	2	2	2	2	2	2	2	2	2
796684	right	2	III	2	1	1	2	6.92	3.57	7.31	3-4	6.63	4.25	196.5	144	M	78.2658	170	70	Never smoker	Never drank alcohol	1	2	1	2	1	1	2	2	2	2	2	2	2	2
796684	left	2	III	2	1	1	2	6.42	3.97	8.08	3-4	5.49	3.46	70.4	178.3	M	78.2658	170	70	Never smoker	Never drank alcohol	1	2	1	2	1	1	2	2	2	2	2	2	2	2
796979	right	2	II	2	1	1	2	8.76	2.81	8.24	3-4	5.2	3.83	158.7	157.7	M	64.4055	165	70	Former smoker	Never drank alcohol	1	2	2	2	2	2	2	2	2	2	2	2	2	2
797001	right	2	III	1	4	2	2	6.39	3.32	5.28	5U	4.77	4.12	154.2	141.4	F	63.1781	155	55	Never smoker	Never drank alcohol	2	1	2	2	2	2	2	2	2	2	2	2	2	2
797001	left	2	III	1	4	2	2	6.19	3.14	6.21	5U	5.43	5.32	94.7	87.2	F	63.1781	155	55	Never smoker	Never drank alcohol	2	1	2	2	2	2	2	2	2	2	2	2	2	2
797221	right	2	III	2	1	2	2	8.47	3.35	9.38	3M	4.06	3.66	68.4	122.9	M	63.7534	165	73	Never smoker	Never drank alcohol	1	1	2	2	2	2	2	2	2	2	2	2	2	2
797221	left	2	III	2	1	2	2	8.17	3.21	10.15	3U	6.35	4.31	73.3	154.8	M	63.7534	165	73	Never smoker	Never drank alcohol	1	1	2	2	2	2	2	2	2	2	2	2	2	2
797227	right	2	II	2	1	2	2	7.25	2.74	7.23	3D	6.55	4.21	147.1	78	F	65.4904	160	60	Never smoker	Never drank alcohol	1	2	2	2	2	2	2	2	2	2	2	2	2	2
797227	left	2	II	2	1	2	2	6.83	3.08	6.43	3D	6.26	4.72	81.8	133	F	65.4904	160	60	Never smoker	Never drank alcohol	1	2	2	2	2	2	2	2	2	2	2	2	2	2
797254	right	2	II	2	4	1	2	6.87	2.73	6.32	4-5	4.81	3.98	78.7	78.7	M	64.2959	158	50	Current smoker	Currently drinking	2	2	2	2	2	2	2	2	2	2	2	2	2	2
797254	left	2	II	2	4	2	2	6.11	3.82	5.95	5U	5.5	4.15	32.9	124.9	M	64.2959	158	50	Current smoker	Currently drinking	2	2	2	2	1	2	2	2	2	2	2	2	2	2
797339	right	2	III	1	4	2	2	8.19	3.51	7.83	4-5	4.77	4.31	73.2	94.5	M	60.8247	180	85	Never smoker	Never drank alcohol	2	2	2	2	2	2	2	2	2	2	2	2	2	2
797453	right	2	III	2	2	2	2	6.66	3.61	8.36	3M	6.22	4.69	101	139.4	M	88.2219	172	75	Never smoker	Never drank alcohol	2	1	2	2	2	2	2	2	2	2	2	2	2	2
797453	left	2	III	2	2	1	2	6.54	3.46	7.51	4U	4.83	4.11	62.6	168.4	M	88.2219	172	75	Never smoker	Never drank alcohol	2	1	2	2	2	2	2	2	2	2	2	2	2	2
797473	right	2	III	2	2	1	2	7.58	2.66	8.36	4-5	7.05	5.67	112.5	85.4	M	74.4877	178	70	Never smoker	Never drank alcohol	1	2	2	2	1	2	2	2	2	2	2	2	2	2
797473	left	2	III	2	2	2	2	6.89	3.25	8.71	4D	5.75	5.26	65.2	112.2	M	74.4877	178	70	Never smoker	Never drank alcohol	1	2	2	2	1	2	2	2	2	2	2	2	2	2
797595	right	2	III	1	2	2	2	9.1	2.95	8.89	3M	7.98	5.74	163.2	240.3	M	69.8493	172	74	Never smoker	Never drank alcohol	1	2	1	2	2	2	2	2	2	2	2	2	2	2
797595	left	2	III	1	2	2	2	9	3.21	7.83	4U	6.95	5.63	158.4	250.4	M	69.8493	172	74	Never smoker	Never drank alcohol	1	2	1	2	2	2	2	2	2	2	2	2	2	2
797751	right	2	II	2	3	2	2	8.51	3.35	7.85	3M	5.81	5.47	224.4	268.1	M	79.5507	162	68	Never smoker	Never drank alcohol	1	2	2	2	1	2	2	2	2	2	2	2	2	2
797751	left	2	II	2	3	1	2	8.08	3.6	8.1	2-3	6.3	5.62	182.1	316.8	M	79.5507	162	68	Never smoker	Never drank alcohol	1	2	2	2	1	2	2	2	2	2	2	2	2	2
797820	right	2	II	1	3	1	1	8.56	4.18	7.32	3-4	6.2	3.54	198.2	111.1	M	70.5507	160	68	Former smoker	Currently drinking	1	1	1	2	2	2	2	2	2	2	2	2	2	2
797820	left	2	II	1	3	1	1	7.58	3.88	6.68	4U	6.48	4.44	86	114.3	M	70.5507	160	68	Former smoker	Currently drinking	1	1	1	2	2	2	2	2	2	2	2	2	2	2
797821	right	2	I	2	4	2	2	5.72	2.87	8.43	4U	5.03	4.34	75.8	92.4	M	53.8986	178	83	Former smoker	Former drinker	2	2	2	2	1	2	2	1	2	2	2	2	2	2
797821	left	2	I	2	4	2	2	5.66	3.36	9.19	3-4	6.25	2.78	36.1	70.4	M	53.8986	178	83	Former smoker	Former drinker	2	2	2	2	1	2	2	1	2	2	2	2	2	2
797830	right	2	III	2	4	2	2	9.05	2.32	8.11	3-4	5.88	4.1	83.9	217.5	M	68.9918	160	57	Current smoker	Never drank alcohol	1	2	2	2	1	2	2	2	2	2	2	2	2	2
797830	left	2	III	2	4	2	2	7.93	2.52	8.08	3-4	4.37	4.6	76.5	208.2	M	68.9918	160	57	Current smoker	Never drank alcohol	1	2	2	2	1	2	2	2	2	2	2	2	2	2
798017	right	2	II	1	4	2	2	6.22	2.66	8	3M	4.79	3.49	154.6	145.4	F	67.537	160	51	Never smoker	Never drank alcohol	1	1	2	2	2	2	2	2	2	2	2	2	2	2
798017	left	2	II	1	4	2	2	5.63	3.84	8.27	3U	5.38	3.28	70.1	146.4	F	67.537	160	51	Never smoker	Never drank alcohol	1	1	2	2	2	2	2	2	2	2	2	2	2	2
798172	right	2	I	2	4	2	2	7.81	4.88	6.51	3D	6.29	3.73	176.9	173.7	F	55.1315	160	70	Never smoker	Never drank alcohol	2	1	2	2	2	2	2	2	2	2	2	2	2	2
798172	left	2	I	2	4	1	2	7.79	3.88	5.46	4D	6.89	4.27	126.8	141.1	F	55.1315	160	70	Never smoker	Never drank alcohol	2	1	2	2	2	2	2	2	2	2	2	2	2	2
798221	right	2	I	2	1	2	2	7.4	2.27	8.44	4M	6.24	4.43	99.5	77.9	M	64.737	180	70	Current smoker	Currently drinking	1	2	2	2	2	2	2	2	2	2	2	2	2	2
798221	left	2	I	2	1	2	2	7	3.33	8.67	4M	4.98	2.8	11.4	99.3	M	64.737	180	70	Current smoker	Currently drinking	1	2	2	2	2	2	2	2	2	2	2	2	2	2
798416	right	2	II	1	1	2	2	7.9	2.55	6.78	2-3	5.09	5.09	291	292.1	F	71.2164	160	75	Never smoker	Never drank alcohol	1	1	2	2	2	2	2	2	2	2	2	2	2	2
798416	left	2	II	1	1	2	2	7.47	4.91	6.77	3M	6.96	5.17	193.6	217.9	F	71.2164	160	75	Never smoker	Never drank alcohol	1	1	2	2	2	2	2	2	2	2	2	2	2	2
798733	right	2	III	2	1	2	2	6.9	2.77	7.29	4-5	4.66	4.74	118.1	57.2	M	71.5562	161	70	Never smoker	Never drank alcohol	1	2	2	2	2	2	2	2	2	2	2	2	2	2
798733	left	2	III	2	1	2	2	6.21	2.68	7.2	4-5	4.8	4.66	151	91.2	M	71.5562	161	70	Never smoker	Never drank alcohol	1	2	2	2	2	2	2	2	2	2	2	2	2	2
798746	right	2	I	1	1	2	2	6.18	3.55	5.93	4-5	7.89	4.93	265.4	163	M	78.0356	160	60	Current smoker	Never drank alcohol	1	1	2	2	2	2	2	2	2	2	2	2	2	2
798746	left	2	I	1	1	2	1	5.56	5.38	7.16	3-4	4.29	4.22	109.4	200.6	M	78.0356	160	60	Current smoker	Never drank alcohol	1	1	2	2	2	2	2	2	2	2	2	2	2	2
798802	right	2	I	2	3	1	2	9.05	4.28	7.06	4U	6.65	4.79	116.4	183.8	M	78.2849	170	88	Former smoker	Currently drinking	2	1	2	2	1	2	2	2	2	2	2	2	2	2
798802	left	2	I	2	3	1	2	8.93	4.4	7.45	4U	6.48	5.95	149.7	121.9	M	78.2849	170	88	Former smoker	Currently drinking	2	1	2	2	1	2	2	2	2	2	2	2	2	2
798812	right	2	I	2	1	2	2	9.1	3.54	7.92	3-4	6.97	4.7	118.1	192.8	M	65.9589	170	90	Former smoker	Currently drinking	1	1	2	2	2	2	2	2	2	2	2	2	2	2
798812	left	1	I	2	1	2	2	8.43	3.59	8.44	3D	8.35	4.38	135.3	114	M	65.9589	170	90	Former smoker	Currently drinking	1	1	2	2	2	2	2	2	2	2	2	2	2	2
798900	right	2	II	2	1	1	1	7.28	3.31	7.98	3-4	6.91	3.62	136.4	99.1	M	52.1342	170	76	Current smoker	Currently drinking	2	2	2	2	2	2	2	2	2	2	2	2	2	2
798900	left	2	II	2	1	2	2	6.34	3.14	8.25	3-4	6.52	5.55	126.2	150.2	M	52.1342	170	76	Current smoker	Currently drinking	2	2	2	2	2	2	2	2	2	2	2	2	2	2
798925	right	2	III	2	4	1	2	8.11	3.07	9.07	3-4	5.34	3.79	62.9	128.8	M	63.4712	170	63	Former smoker	Former drinker	2	2	1	2	2	2	2	2	2	2	2	2	2	2
798925	left	2	III	2	4	2	2	7.33	3.05	9.3	3M	6.39	4.68	60.8	181.9	M	63.4712	170	63	Former smoker	Former drinker	2	2	1	2	2	2	2	2	2	2	2	2	2	2
799005	left	2	II	2	4	2	1	7.86	3.54	6.94	3-4	6.34	5.4	94.7	183.9	F	71.5068	165	73	Never smoker	Never drank alcohol	1	2	2	2	2	2	2	2	2	2	2	2	2	2
799107	right	2	I	2	4	2	2	8.66	3.71	7.13	3-4	5.82	3.49	170.6	73.7	M	49.7315	170	80	Never smoker	Currently drinking	1	1	2	2	1	2	2	2	2	2	2	2	2	2
799107	left	2	I	2	4	2	2	7.42	3.74	8.02	3D	6.98	4.88	49.9	192.1	M	49.7315	170	80	Never smoker	Currently drinking	1	1	2	2	1	2	2	2	2	2	2	2	2	2
799306	right	2	I	2	4	2	2	6.33	3.51	7.32	3D	6.22	4.89	136.1	147.9	M	53.4822	170	53	Never smoker	Never drank alcohol	2	2	2	2	2	2	2	2	2	2	2	2	2	2
799306	left	2	I	2	4	2	2	6.25	3.3	7.2	3-4	5.31	4.52	70	152.2	M	53.4822	170	53	Never smoker	Never drank alcohol	2	2	2	2	2	2	2	2	2	2	2	2	2	2
799414	right	2	I	2	1	2	2	7.04	3.91	6.12	4M	6.04	4.22	136.1	47.1	M	64.6	170	60	Never smoker	Never drank alcohol	1	2	2	2	1	2	2	2	2	2	2	2	2	2
799414	left	2	I	2	1	2	2	6.98	3.81	8.62	4M	6.18	4.76	68.7	151.4	M	64.6	170	60	Never smoker	Never drank alcohol	1	2	2	2	1	2	2	2	2	2	2	2	2	2
799534	right	2	III	2	1	1	1	9.15	3.45	7.94	3-4	6.83	3.97	150.9	139.4	M	69.9616	170	62	Former smoker	Never drank alcohol	1	2	2	2	1	2	2	2	2	2	2	1	2	2
799534	left	1	III	2	1	1	2	8.6	3.98	9.4	3U	6.72	3.41	72.3	120.9	M	69.9616	170	62	Former smoker	Never drank alcohol	1	2	2	2	1	2	2	2	2	2	2	1	2	2
799833	right	1	II	2	1	2	2	7.7	3.02	8.04	4M	2.66	2.45	66.1	61.2	M	56.5425	180	74	Current smoker	Currently drinking	2	2	2	2	2	2	2	2	2	2	2	2	2	2
799833	left	2	II	2	1	1	2	7.63	3.39	9.1	4U	5.85	4.81	49.2	98	M	56.5425	180	74	Current smoker	Currently drinking	2	2	2	2	2	2	2	2	2	2	2	2	2	2
799853	right	2	I	2	2	2	2	7.46	3.42	8.05	4M	6.28	3.86	157.9	185	M	67.0247	169	62	Former smoker	Currently drinking	1	2	2	2	1	2	2	2	2	2	2	2	2	2
799853	left	2	I	2	2	1	2	6.36	2.35	8.2	4M	4.25	3.9	102	278.7	M	67.0247	169	62	Former smoker	Currently drinking	1	2	2	2	1	2	2	2	2	2	2	2	2	2
799930	right	2	I	2	1	1	2	7.77	2.28	8	4M	5.36	3.76	76.3	57.2	M	69.8986	175	56	Former smoker	Currently drinking	2	2	2	2	1	2	2	2	2	2	2	2	2	2
799930	left	2	I	2	1	1	2	6.8	2.97	8.46	4M	6.4	3.59	35.6	104.7	M	69.8986	175	56	Former smoker	Currently drinking	2	2	2	2	1	2	2	2	2	2	2	2	2	2
799934	right	2	III	2	4	2	2	8.36	2.44	8.65	3M	5.89	4.21	116.6	134	M	48.6685	172	84	Never smoker	Never drank alcohol	1	2	2	2	2	2	2	2	2	2	2	2	2	2
799934	left	2	III	2	4	2	2	8.09	3.54	8.68	3M	5.68	3.89	67.6	145.8	M	48.6685	172	84	Never smoker	Never drank alcohol	1	2	2	2	2	2	2	2	2	2	2	2	2	2
799989	right	1	I	2	1	2	2	7.32	3.83	7.16	4D	5.81	4.7	86.4	77.5	M	60.2082	176	78	Never smoker	Never drank alcohol	1	1	2	2	2	2	2	2	2	2	1	2	2	2
799989	left	1	I	2	1	1	2	6.23	3.72	6.79	4D	6.51	5.59	76.3	85.3	M	60.2082	176	78	Never smoker	Never drank alcohol	1	1	2	2	2	2	2	2	2	2	1	2	2	2
800094	right	2	III	1	3	1	2	6.38	3.26	7.46	4M	5.85	4.44	104.9	78.7	M	66.674	166	70	Former smoker	Currently drinking	1	2	2	2	1	2	2	2	2	2	2	2	2	2
800094	left	2	III	1	3	1	2	6.25	3.34	8.44	4U	5.15	3.15	50.2	76.3	M	66.674	166	70	Former smoker	Currently drinking	1	2	2	2	1	2	2	2	2	2	2	2	2	2
800324	left	2	I	1	2	1	2	7.64	3.28	6.86	4D	5.46	3.97	100.4	101.4	M	64.0932	166	80	Never smoker	Never drank alcohol	1	2	1	2	2	2	2	2	2	2	2	2	2	2
800550	right	2	I	2	4	2	2	5.72	1.51	8.56	4M	5.02	4.37	64.6	54.9	M	50.4082	170	65	Never smoker	Never drank alcohol	2	2	2	2	1	2	2	2	2	2	2	2	2	2
800551	right	2	I	1	2	2	2	7.73	2.3	8.2	3-4	3.59	3.34	183.1	108	M	64.8466	170	75	Current smoker	Never drank alcohol	1	2	2	2	2	2	2	2	2	2	2	2	2	2
800551	left	2	I	1	2	1	2	6.54	3.03	8.15	3-4	5.13	4.45	165	183.3	M	64.8466	170	75	Current smoker	Never drank alcohol	1	2	2	2	2	2	2	2	2	2	2	2	2	2
800682	right	2	III	2	3	1	1	8.28	1.81	9.79	3U	8.72	4.06	89.8	167.1	M	76.4986	158	49	Current smoker	Former drinker	1	2	2	2	1	2	2	2	2	2	2	2	2	2
800682	left	2	III	2	3	1	1	6.87	2.87	7.9	4M	5.69	3.88	63.6	101.9	M	76.4986	158	49	Current smoker	Former drinker	1	2	2	2	1	2	2	2	2	2	2	2	2	2
800684	right	1	II	2	4	2	2	7.5	2.81	9.68	3-4	5.76	5.66	62.8	148.1	M	55.3836	174	85	Current smoker	Never drank alcohol	1	1	2	2	2	2	2	2	2	2	2	2	2	2
800695	right	2	I	2	4	2	2	7.91	2.03	9.8	3M	4.39	4	104.3	94.5	M	47.9699	165	56	Current smoker	Never drank alcohol	1	2	2	2	1	2	2	2	2	2	2	2	2	2
800695	left	1	I	2	4	2	2	7	3.45	10.2	3U	5.86	4.45	37.2	87.7	M	47.9699	165	56	Current smoker	Never drank alcohol	1	2	2	2	1	2	2	2	2	2	2	2	2	2
800696	right	2	I	2	1	2	2	7.41	4.93	8.92	3M	7.79	3.21	153.2	89.8	M	65.6521	170	74	Current smoker	Currently drinking	2	1	2	2	2	2	2	2	2	2	2	2	2	2
800696	left	2	I	2	1	2	2	6.3	3.43	8.42	3D	4.75	4.5	70.7	174.4	M	65.6521	170	74	Current smoker	Currently drinking	2	1	2	2	2	2	2	2	2	2	2	2	2	2
800764	right	2	I	2	4	2	2	7.93	2.96	7.42	3M	8.42	4.9	151.5	143.3	M	57.074	176	101	Never smoker	Never drank alcohol	2	2	1	2	2	2	2	2	2	2	2	2	2	2
800764	left	2	I	2	4	2	2	7.79	3.84	7.15	3U	6.69	5.71	130.8	198.8	M	57.074	176	101	Never smoker	Never drank alcohol	2	2	1	2	2	2	2	2	2	2	2	2	2	2
800967	right	2	I	2	1	1	2	6.15	3.67	7.06	4-5	4.91	4.09	133.8	110	M	62.8795	172	70	Former smoker	Never drank alcohol	2	2	2	2	2	2	2	2	2	2	2	2	2	2
800967	left	2	I	2	1	1	2	6.12	3.22	7.23	4M	4.97	4.15	105.7	172.1	M	62.8795	172	70	Former smoker	Never drank alcohol	2	2	2	2	2	2	2	2	2	2	2	2	2	2
801050	right	2	I	2	3	1	2	8.5	2.34	7.5	3-4	5.57	4.56	43.5	88.2	M	75.4192	170	69	Never smoker	Never drank alcohol	1	2	1	2	2	1	2	2	2	2	2	2	2	2
801050	left	2	I	2	3	2	2	7.49	3.06	7.44	4M	5.63	4.35	37.1	104.3	M	75.4192	170	69	Never smoker	Never drank alcohol	1	2	1	2	2	1	2	2	2	2	2	2	2	2
801053	right	2	II	2	1	2	2	6.31	3.95	6.9	4M	6.78	5.13	152.4	150.2	M	50.0411	168	80	Former smoker	Former drinker	1	2	2	2	2	2	2	2	2	2	2	2	2	2
801053	left	2	II	2	1	1	2	6.04	3.63	6.74	4M	6.66	4.91	86.7	194.4	M	50.0411	168	80	Former smoker	Former drinker	1	2	2	2	2	2	2	2	2	2	2	2	2	2
801839	right	2	III	2	2	2	2	6.98	2.97	7.74	3-4	7.14	3.45	133.5	89	M	65.8301	170	55	Current smoker	Never drank alcohol	1	2	2	2	2	1	2	2	2	2	2	2	2	2
801839	left	2	III	2	2	2	2	6.24	2.98	8.38	3D	6.42	4.76	77.4	152.5	M	65.8301	170	55	Current smoker	Never drank alcohol	1	2	2	2	2	1	2	2	2	2	2	2	2	2
802240	right	2	II	2	4	2	2	7.86	2.72	8.49	4M	5.58	5.5	192.4	197.5	M	59.1534	175	70	Never smoker	Never drank alcohol	1	1	2	2	2	2	2	2	2	2	2	2	2	2
802240	left	1	II	2	4	2	2	6.66	3.42	9.31	3-4	6.99	5.28	122.2	195	M	59.1534	175	70	Never smoker	Never drank alcohol	1	1	2	2	2	2	2	2	2	2	2	2	2	2
802277	right	1	I	1	4	2	2	7.55	4.18	8.01	3-4	6.26	3.09	190.1	104.3	M	61.5507	176	92	Never smoker	Never drank alcohol	1	2	1	2	2	2	2	2	2	2	2	2	2	2
802277	left	2	I	1	4	2	2	6.67	3.54	7.58	3-4	5.96	5.06	121.5	212.1	M	61.5507	176	92	Never smoker	Never drank alcohol	1	2	1	2	2	2	2	2	2	2	2	2	2	2
802389	right	2	I	2	4	2	2	6.85	1.75	9.38	3-4	8.66	5.15	29.6	88.6	M	49.9123	172	65	Never smoker	Never drank alcohol	1	2	2	2	2	2	2	2	2	2	2	2	2	2
802389	left	2	I	2	4	2	2	7.35	2.57	9.79	3-4	5.57	4.45	67.3	66.9	M	49.9123	172	65	Never smoker	Never drank alcohol	1	2	2	2	2	2	2	2	2	2	2	2	2	2
802435	right	2	II	2	3	1	1	6.89	3.68	6.89	3-4	5.33	3.76	99.7	118.5	M	73.8137	170	65	Current smoker	Never drank alcohol	1	1	2	2	2	1	2	2	2	2	2	2	2	2
802435	left	1	II	2	3	1	1	5.73	4.79	7.82	4U	3.32	1.97	44.8	101.5	M	73.8137	170	65	Current smoker	Never drank alcohol	1	1	2	2	2	1	2	2	2	2	2	2	2	2
802470	right	2	I	2	1	2	2	5.59	2.71	7.53	3D	7.23	4.12	75.6	190.4	M	63.3288	175	80	Never smoker	Never drank alcohol	2	2	2	2	1	2	2	2	2	2	2	2	2	2
802470	left	2	I	2	1	2	2	4.84	3.22	7.72	3D	4.61	3.59	64.2	156.3	M	63.3288	175	80	Never smoker	Never drank alcohol	2	2	2	2	1	2	2	2	2	2	2	2	2	2
802481	right	2	I	2	4	2	2	7.83	2.29	7.11	3D	6.7	4.38	121.7	188.9	M	68.1726	168	70	Never smoker	Never drank alcohol	2	1	2	2	2	2	2	2	2	2	2	2	2	2
802481	left	2	I	2	4	2	2	7.12	3.02	6.74	3-4	6.22	3.95	45.3	180	M	68.1726	168	70	Never smoker	Never drank alcohol	2	1	2	2	2	2	2	2	2	2	2	2	2	2
802492	right	1	II	2	1	2	2	8.02	3.63	8.7	3-4	5.76	4.46	213.7	229.2	M	65.9726	171	84	Never smoker	Former drinker	1	2	2	2	2	2	2	2	2	2	2	2	2	2
802492	left	2	II	2	1	2	2	7.17	3.13	7.55	3-4	6.65	4.39	68.6	145.8	M	65.9726	171	84	Never smoker	Former drinker	1	2	2	2	2	2	2	2	2	2	2	2	2	2
802533	right	2	I	2	1	2	2	7.31	2.08	8.01	3D	7.11	3.66	193.4	100.2	F	58.3425	162	71	Never smoker	Currently drinking	1	2	2	2	1	2	2	2	2	2	2	2	2	2
802533	left	2	I	2	1	1	2	6.86	3.36	9.04	3M	5.13	4.28	116.8	174.5	F	58.3425	162	71	Never smoker	Currently drinking	1	2	2	2	1	2	2	2	2	2	2	2	2	2
802581	right	1	I	2	2	2	2	7.12	2.81	7.58	4M	6.81	5.31	127.1	95.4	M	68.1425	175	70	Current smoker	Currently drinking	1	1	1	1	1	2	2	2	2	2	2	2	2	2
802581	left	1	I	2	2	1	2	6.5	3.57	8.49	4M	6.57	3.77	69	84.8	M	68.1425	175	70	Current smoker	Currently drinking	1	1	1	1	1	2	2	2	2	2	2	2	2	2
802607	right	1	I	2	3	2	2	7.97	5.68	5.9	3D	5.17	1.9	287.4	256.5	F	78.6027	158	59	Never smoker	Never drank alcohol	1	1	1	2	1	2	2	2	2	2	2	2	2	2
802607	left	2	I	2	3	1	2	7.65	3.68	6.39	2-3	5.85	4.53	157.6	374.8	F	78.6027	158	59	Never smoker	Never drank alcohol	1	1	1	2	1	2	2	2	2	2	2	2	2	2
802675	right	2	I	2	1	2	2	7.56	4.23	5.56	5M	5.44	5.24	61	299.4	M	58.3753	168	77	Never smoker	Never drank alcohol	1	1	2	2	1	2	2	2	2	2	2	2	2	2
802675	left	2	I	2	1	2	2	7.55	4.73	6.63	4D	5.69	4.75	101.1	192.7	M	58.3753	168	77	Never smoker	Never drank alcohol	1	1	2	2	1	2	2	2	2	2	2	2	2	2
802702	right	2	II	2	1	2	2	9.38	3.65	9.76	3-4	5.97	6.71	247.4	184.8	M	65.8329	176	76	Former smoker	Never drank alcohol	1	2	2	2	2	2	2	2	2	2	2	2	2	2
802702	left	2	II	2	1	2	2	8.09	3.72	9.68	3-4	5.69	6.18	51.2	164.9	M	65.8329	176	76	Former smoker	Never drank alcohol	1	2	2	2	2	2	2	2	2	2	2	2	2	2
802760	right	1	III	1	1	2	2	7.65	3.98	7.41	4M	5.42	3.66	193	82	M	65.8822	165	62	Former smoker	Never drank alcohol	2	2	2	2	2	2	2	2	2	2	2	2	2	2
802760	left	2	III	1	1	2	2	7.03	3.83	6.3	5U	4.24	4	109.4	190.5	M	65.8822	165	62	Former smoker	Never drank alcohol	2	2	2	2	2	2	2	2	2	2	2	2	2	2
802902	right	2	II	2	1	2	2	5.82	3.49	7.78	3-4	5.06	4.21	73	106.3	M	80.6384	167	63	Never smoker	Never drank alcohol	2	2	2	2	2	2	2	1	2	2	2	2	2	2
802902	left	2	II	2	1	2	2	5.57	3.32	6.74	4U	6.78	2.94	83.4	135.4	M	80.6384	167	63	Never smoker	Never drank alcohol	2	2	2	2	2	2	2	1	2	2	2	2	2	2
802953	right	2	I	2	4	2	2	6.48	3.47	6.41	3-4	5.36	4.13	352	156.7	F	68.2685	150	45	Never smoker	Never drank alcohol	1	2	1	2	1	2	2	2	2	2	2	2	2	2
802953	left	2	I	2	4	2	2	6.39	4.2	7	3U	5.04	3.97	187.4	241.9	F	68.2685	150	45	Never smoker	Never drank alcohol	1	2	1	2	1	2	2	2	2	2	2	2	2	2
803283	right	2	I	2	1	2	2	7.72	3.92	8.71	3-4	7.06	4.65	137.3	162.7	M	64.726	171	72	Former smoker	Never drank alcohol	1	2	2	2	2	2	2	2	2	2	2	2	2	2
803283	left	2	I	2	1	2	2	7.66	3.72	7.73	4M	6.23	5.77	126	447.9	M	64.726	171	72	Former smoker	Never drank alcohol	1	2	2	2	2	2	2	2	2	2	2	2	2	2
803313	right	2	III	1	4	2	2	6.43	3.5	6.04	4M	6.35	4.44	131	214	M	54.874	176	79	Former smoker	Never drank alcohol	2	2	1	2	2	2	2	2	2	2	2	2	2	2
803313	left	1	III	1	4	2	2	6.3	3.75	7.89	3D	6.19	4.78	143.6	131.6	M	54.874	176	79	Former smoker	Never drank alcohol	2	2	1	2	2	2	2	2	2	2	2	2	2	2
803356	right	2	II	2	4	2	2	9.3	3.93	9.16	3D	4.41	4.19	312	237.8	F	67.6466	165	72	Never smoker	Never drank alcohol	1	2	2	2	2	2	2	2	2	2	2	2	2	2
803356	left	2	II	2	4	2	2	9.07	2.71	7.74	4U	5.13	5.25	111.4	267.1	F	67.6466	165	72	Never smoker	Never drank alcohol	1	2	2	2	2	2	2	2	2	2	2	2	2	2
803566	right	2	II	2	3	1	2	8.68	2.76	7.82	3-4	4.81	3.66	131.6	274.1	F	75.7918	157	62	Never smoker	Never drank alcohol	1	2	2	1	1	2	2	2	2	2	2	2	2	2
803566	left	2	II	2	3	2	2	7.69	3.89	7.73	3-4	4.34	4.2	52.2	169.3	F	75.7918	157	62	Never smoker	Never drank alcohol	1	2	2	1	1	2	2	2	2	2	2	2	2	2
803649	right	1	I	2	2	2	2	6.07	3.5	8.94	3M	2.48	1.38	171.3	131.3	M	71.8493	175	68	Never smoker	Currently drinking	1	1	2	2	2	2	2	2	2	2	2	2	2	2
803649	left	1	I	2	2	2	2	5.98	3.55	9.33	3M	4.82	3.36	59.1	251.4	M	71.8493	175	68	Never smoker	Currently drinking	1	1	2	2	2	2	2	2	2	2	2	2	2	2
803942	right	2	I	2	2	1	2	5.48	2.98	6.99	4U	4.81	2.42	114.4	107.2	M	54.2055	156	65	Never smoker	Never drank alcohol	1	2	2	2	1	2	2	2	2	2	2	2	2	2
803942	left	2	I	2	2	1	2	5.35	3.26	6.74	4U	4.95	3.59	95.4	193	M	54.2055	156	65	Never smoker	Never drank alcohol	1	2	2	2	1	2	2	2	2	2	2	2	2	2
803999	right	2	I	1	4	2	2	7.32	3.51	8.06	3-4	6.67	1.41	176.1	176.8	F	63.4247	175	62	Never smoker	Never drank alcohol	1	1	2	2	1	2	2	2	2	2	2	2	2	2
803999	left	2	I	1	4	2	2	5.72	3.15	6.4	4-5	4.37	3.96	169.7	208.8	F	63.4247	175	62	Never smoker	Never drank alcohol	1	1	2	2	1	2	2	2	2	2	2	2	2	2
804005	right	2	I	2	4	2	2	6.18	2.35	7.19	5U	6.74	3.73	74	48.1	M	49.6986	170	74	Never smoker	Currently drinking	2	2	2	2	2	2	2	2	2	2	2	2	2	2
804005	left	2	I	2	4	2	2	5.86	3.53	9	4D	5.28	3.68	37	81.6	M	49.6986	170	74	Never smoker	Currently drinking	2	2	2	2	2	2	2	2	2	2	2	2	2	2
804637	right	2	III	2	2	2	2	9.69	3.51	9.19	3-4	7.83	8.87	93.9	428	M	67.0877	162	64	Never smoker	Never drank alcohol	1	2	2	2	1	2	2	2	2	2	2	2	2	2
804637	left	2	III	2	2	1	2	6.93	3.66	9.83	3D	7.4	6.04	67.3	187.4	M	67.0877	162	64	Never smoker	Never drank alcohol	1	2	2	2	1	2	2	2	2	2	2	2	2	2
804668	right	2	II	1	1	2	2	6.7	2.45	8.18	4M	5.84	4.21	90.1	99.8	M	47.4904	173	77	Never smoker	Currently drinking	1	1	2	2	2	2	2	2	2	2	2	2	2	2
804668	left	2	II	1	1	2	2	5.81	3.33	7.88	4-5	6.34	4.85	51.3	74.2	M	47.4904	173	77	Never smoker	Currently drinking	1	1	2	2	2	2	2	2	2	2	2	2	2	2
804675	right	2	I	2	3	2	2	7.27	3.2	8.46	3D	7.09	3.96	167.7	117.4	M	62.6055	173	70	Current smoker	Currently drinking	1	2	2	2	1	2	2	2	2	2	2	2	2	2
804675	left	2	I	2	3	2	2	6.85	3.99	8.19	3-4	5.9	4.78	73.7	167.8	M	62.6055	173	70	Current smoker	Currently drinking	1	2	2	2	1	2	2	2	2	2	2	2	2	2
804777	right	2	I	2	3	2	2	5.89	4.29	7.95	4U	6.43	3.93	86.9	96.6	M	64.5699	173	77	Former smoker	Currently drinking	2	1	1	2	1	2	2	2	2	2	2	2	2	2
804777	left	2	I	2	3	1	2	5.46	3.74	7.96	4U	4.37	5.73	60.1	125.6	M	64.5699	173	77	Former smoker	Currently drinking	2	1	1	2	1	2	2	2	2	2	2	2	2	2
804789	right	2	II	2	3	1	2	7.8	4.71	6.92	3-4	6.56	4.12	169.8	110.63	M	64.6548	166	71	Former smoker	Former drinker	1	1	1	2	1	2	2	2	2	2	2	2	2	2
804789	left	2	II	2	3	1	2	7.18	3.97	7.52	3-4	6.18	4.32	118.1	140.4	M	64.6548	166	71	Former smoker	Former drinker	1	1	1	2	1	2	2	2	2	2	2	2	2	2
804882	right	2	II	1	4	2	2	6.25	3.74	9.11	3-4	5.79	3.22	125	74.6	M	54.8767	168	60.5	Current smoker	Former drinker	2	1	2	2	2	2	2	2	2	2	2	2	2	2
804882	left	2	II	1	4	2	2	5.33	2.57	7.96	4U	4.05	4.43	109.3	115.7	M	54.8767	168	60.5	Current smoker	Former drinker	2	1	2	2	2	2	2	2	2	2	2	2	2	2
804893	right	1	III	1	2	1	1	7.24	2.41	4.33	5D	4.66	3.41	174	110.5	F	66.6164	158	60	Never smoker	Never drank alcohol	1	2	1	2	2	2	2	2	2	2	2	2	2	2
804893	left	2	III	1	2	1	2	5.95	3.4	6.3	4M	4.19	3.87	117.2	130.8	F	66.6164	158	60	Never smoker	Never drank alcohol	1	2	1	2	2	2	2	2	2	2	2	2	2	2
804971	right	2	I	2	1	2	2	8.55	3.22	8.53	3-4	5.43	4.32	92.3	107	M	67.3781	174	80	Current smoker	Never drank alcohol	1	1	2	2	2	2	2	2	2	2	2	2	2	2
804971	left	1	I	2	1	2	2	8.13	3.73	9.43	3U	5.51	2.57	25.2	141.3	M	67.3781	174	80	Current smoker	Never drank alcohol	1	1	2	2	2	2	2	2	2	2	2	2	2	2
805003	left	2	II	2	3	1	2	7.52	3.81	7.52	4D	5.39	4.66	43.6	93.8	M	70.2219	168	56	Former smoker	Former drinker	1	2	2	2	1	2	2	2	2	2	2	2	2	2
805016	right	1	I	2	1	2	2	6.4	3.81	10.12	3D	6.74	1.52	86.9	117.9	M	50.263	183	81	Former smoker	Former drinker	1	2	2	2	1	2	2	2	2	2	2	2	2	2
805016	left	2	I	2	1	2	2	5.89	3.78	10.45	3D	4.93	4.71	34	114.2	M	50.263	183	81	Former smoker	Former drinker	1	2	2	2	1	2	2	2	2	2	2	2	2	2
805019	right	1	II	1	1	1	2	9.57	3.77	7.13	3D	4.68	3.98	195.9	105.8	M	66.4685	170	79	Never smoker	Never drank alcohol	1	2	2	2	2	2	2	2	2	2	2	2	2	2
805019	left	2	II	1	1	1	2	8.35	3.71	7.73	3D	5.19	4.62	138.7	167.7	M	66.4685	170	79	Never smoker	Never drank alcohol	1	2	2	2	2	2	2	2	2	2	2	2	2	2
805038	right	1	III	2	1	2	2	6.46	2.94	9.19	3D	4.72	3.1	83.6	75.1	M	64.1973	171	63	Current smoker	Currently drinking	1	1	2	2	1	2	2	2	2	2	2	2	2	2
805038	left	2	III	2	1	2	2	6.17	2.98	9.78	3M	4.96	3.8	75.3	134.1	M	64.1973	171	63	Current smoker	Currently drinking	1	1	2	2	1	2	2	2	2	2	2	2	2	2
805051	right	2	I	2	1	1	2	7.44	3.06	5.51	4-5	6.17	4.97	175.4	157.8	M	62.0932	175	78	Former smoker	Currently drinking	1	1	1	2	2	2	2	2	2	2	2	2	2	2
805051	left	2	I	2	1	1	2	7.26	3.94	5.61	5D	5.13	5.13	146.6	147.1	M	62.0932	175	78	Former smoker	Currently drinking	1	1	1	2	2	2	2	2	2	2	2	2	2	2
805052	right	2	III	2	4	2	2	5.84	3.02	9.53	3-4	5.35	3.83	67.1	124.2	M	51.3205	170	75	Current smoker	Never drank alcohol	2	2	2	2	2	2	2	2	2	2	2	2	2	2
805052	left	2	III	2	4	2	2	5.57	2.79	8.85	4U	4.12	4.26	76.6	141.9	M	51.3205	170	75	Current smoker	Never drank alcohol	2	2	2	2	2	2	2	2	2	2	2	2	2	2
805079	right	2	II	2	2	1	2	7.79	4.23	9.33	2D	6.03	5.53	166.7	381.2	M	75.2685	162	70	Former smoker	Former drinker	1	1	2	2	1	2	2	2	2	2	2	2	2	2
805079	left	2	II	2	2	2	1	6.38	5.03	7.52	3U	5.91	4.3	130.8	444.5	M	75.2685	162	70	Former smoker	Former drinker	1	1	2	2	1	2	2	2	2	2	2	2	2	2
805096	right	2	I	2	1	2	2	6.57	2.27	8.41	4U	4.52	5.05	202.5	67	M	56.6986	165	60	Current smoker	Currently drinking	1	2	2	2	1	2	2	2	2	2	2	2	2	2
805096	left	1	I	2	1	2	2	6.53	2.71	8.98	3-4	4.74	3.04	106.6	109.2	M	56.6986	165	60	Current smoker	Currently drinking	1	2	2	2	1	2	2	2	2	2	2	2	2	2
805207	right	2	I	2	4	2	2	7.86	2.98	8.02	4D	5.36	4.61	163.8	203	M	61.5425	72	178	Former smoker	Currently drinking	1	1	2	2	2	2	2	2	2	2	2	2	2	2
805207	left	2	I	2	4	2	2	6.59	4.3	8.08	4M	5.51	3.64	72.7	100.2	M	61.5425	72	178	Former smoker	Currently drinking	1	1	2	2	2	2	2	2	2	2	2	2	2	2
805229	right	2	I	2	3	2	2	7.78	3.61	7.97	3D	5.22	5.07	123.8	50.9	M	56.6055	160	65	Current smoker	Never drank alcohol	1	1	2	2	2	2	2	2	2	2	2	2	2	2
805229	left	1	I	2	3	2	2	7.08	3.68	8.86	2D	2.82	2.06	33.1	323.9	M	56.6055	160	65	Current smoker	Never drank alcohol	1	1	2	2	2	2	2	2	2	2	2	2	2	2
805365	right	2	I	2	4	2	2	7.77	2.8	7.15	4M	4.77	3.98	70.3	116	M	59.7014	174	72	Current smoker	Never drank alcohol	1	1	1	2	2	2	2	2	2	2	2	2	2	2
805365	left	2	I	2	4	2	2	7.37	3.76	6.19	4-5	4.72	4.13	36.8	112.8	M	59.7014	174	72	Current smoker	Never drank alcohol	1	1	1	2	2	2	2	2	2	2	2	2	2	2
805373	right	2	I	2	1	1	2	7.99	3.71	7.91	3D	6.44	3.87	144.9	129.8	M	66.5589	162	65	Former smoker	Former drinker	2	2	2	2	2	2	2	2	2	2	2	2	2	2
805373	left	2	I	2	1	2	2	7.53	2.57	8.47	3-4	6.53	4.42	77.2	165.4	M	66.5589	162	65	Former smoker	Former drinker	2	2	2	2	2	2	2	2	2	2	2	2	2	2
805375	right	1	I	2	1	2	2	8.85	3.47	6.85	3-4	6.55	3.76	54.8	169.7	M	68.4493	167	68	Current smoker	Currently drinking	1	1	2	2	1	2	2	2	2	2	2	2	2	2
805375	left	2	I	2	1	2	2	7.42	3.69	7.18	3-4	4.75	2.5	71.2	95.3	M	68.4493	167	68	Current smoker	Currently drinking	1	1	2	2	1	2	2	2	2	2	2	2	2	2
805471	right	1	I	2	2	2	2	6.92	2.19	8.23	4M	4.03	2.99	141.2	67	M	55.4548	165	68	Current smoker	Former drinker	1	2	2	2	2	2	2	2	2	2	2	2	2	2
805471	left	2	I	2	2	2	2	6.82	3.23	8.97	3-4	4.95	3.69	35.2	121.5	M	55.4548	165	68	Current smoker	Former drinker	1	2	2	2	2	2	2	2	2	2	2	2	2	2
805506	right	2	III	2	3	1	1	9.74	3.34	8.94	3-4	4.52	4.31	63.8	148.2	F	64.7041	150	62	Never smoker	Never drank alcohol	1	1	1	2	2	2	2	2	2	2	2	2	2	2
805506	left	2	III	2	3	1	1	8.1	3.72	6.46	4D	5.37	5.07	54.9	148.3	F	64.7041	150	62	Never smoker	Never drank alcohol	1	1	1	2	2	2	2	2	2	2	2	2	2	2
805559	right	2	II	1	3	2	2	9.03	2.57	6.47	4U	4.97	4.93	211.9	160.6	F	69.7342	158	81	Never smoker	Never drank alcohol	1	1	2	2	2	2	2	2	2	2	2	2	2	2
805559	left	2	II	1	3	2	2	8.72	4.71	5.5	4D	5.26	5.51	185.6	105	F	69.7342	158	81	Never smoker	Never drank alcohol	1	1	2	2	2	2	2	2	2	2	2	2	2	2
805570	left	2	I	2	1	1	2	7.73	3.84	7.79	4U	5.11	5.24	133.4	236.1	M	58.7699	178	70	Current smoker	Currently drinking	1	2	1	2	1	2	2	2	2	2	2	2	2	2
805823	right	2	I	2	2	1	2	8.88	4.27	6.99	4D	4.13	4.78	168.3	118.3	M	73.789	171	95	Never smoker	Never drank alcohol	1	1	2	2	2	2	2	2	2	2	2	2	2	2
805823	left	2	I	2	2	1	2	7.72	3.76	6.92	3-4	4.59	4.52	115.1	110.6	M	73.789	171	95	Never smoker	Never drank alcohol	1	1	2	2	2	2	2	2	2	2	2	2	2	2
805831	right	1	I	2	3	1	2	7.01	3.33	7.25	4-5	4.95	1.53	90.6	123.2	M	65.6548	170	60	Never smoker	Currently drinking	1	2	2	2	2	2	2	2	2	2	2	2	2	2
805831	left	2	I	2	3	1	2	6.57	2.51	4.34	6M	2.71	4.74	19.7	141.8	M	65.6548	170	60	Never smoker	Currently drinking	1	2	2	2	2	2	2	2	2	2	2	2	2	2
806046	right	2	I	2	3	1	2	6.85	2.51	7.24	4D	4.57	3.18	93.3	117.9	M	65.7945	170	65	Never smoker	Never drank alcohol	1	1	2	2	1	2	2	2	2	2	2	2	2	2
806046	left	1	I	2	3	1	2	6.39	2.95	7.65	4D	4.69	2.03	77	90.6	M	65.7945	170	65	Never smoker	Never drank alcohol	1	1	2	2	1	2	2	2	2	2	2	2	2	2
806155	right	2	I	2	4	2	2	8.95	4.6	7.67	3M	4.65	4.99	165.5	198	M	59.2411	171	79	Current smoker	Never drank alcohol	1	1	2	2	2	2	2	2	2	2	2	2	2	2
806155	left	2	I	2	4	1	2	8.53	3.04	8.83	3M	5.06	3.93	15.1	178.3	M	59.2411	171	79	Current smoker	Never drank alcohol	1	1	2	2	2	2	2	2	2	2	2	2	2	2
806243	left	1	I	2	4	2	2	8.67	3.4	7.53	3-4	4.95	4.09	120.4	162.7	M	58.9918	170	85	Current smoker	Never drank alcohol	2	1	2	2	2	2	2	2	2	2	2	2	2	2
806427	left	2	I	2	2	1	1	6.44	3.75	8.66	3D	4.9	3.14	85.5	164.4	M	78.4932	165	65	Never smoker	Never drank alcohol	1	1	2	2	1	2	2	2	2	2	2	2	2	2
806447	right	2	III	1	2	1	2	7.93	3.18	7.76	3D	4.24	3.75	178.4	84	M	63.7945	167	75	Former smoker	Former drinker	1	2	2	2	1	2	2	2	2	2	2	2	2	2
806447	left	2	III	1	2	1	1	7.85	2.89	7.6	3-4	4.87	4.24	164.5	169.7	M	63.7945	167	75	Former smoker	Former drinker	1	2	2	2	1	2	2	2	2	2	2	2	2	2
806522	right	2	I	2	3	1	2	6.86	3.6	7.68	2D	6	5.75	188.5	135.3	M	80.3205	170	75	Current smoker	Currently drinking	1	1	2	2	2	2	2	2	2	2	2	2	2	2
806522	left	2	I	2	3	1	2	6.04	4.12	7.41	3D	6.14	4.69	121.8	218.4	M	80.3205	170	75	Current smoker	Currently drinking	1	1	2	2	2	2	2	2	2	2	2	2	2	2
806717	right	1	I	2	1	2	2	7.09	3.67	8.15	2-3	5.12	3.79	189.8	172.3	M	55.5425	180	95	Never smoker	Never drank alcohol	1	1	1	2	2	2	2	2	2	2	2	2	2	2
806717	left	2	I	2	1	1	2	6.9	3.5	8.48	3M	4.12	3.57	101.5	270.9	M	55.5425	180	95	Never smoker	Never drank alcohol	1	1	1	2	2	2	2	2	2	2	2	2	2	2
806798	right	2	II	2	1	2	2	6.45	6.29	6.97	3D	4.15	4.36	139.4	118.1	M	70.8959	163	75	Former smoker	Currently drinking	1	1	2	2	1	2	2	2	2	2	2	2	2	2
806798	left	2	II	2	1	1	2	6.39	5.35	6.46	3D	5.39	4.01	115.1	201.3	M	70.8959	163	75	Former smoker	Currently drinking	1	1	2	2	1	2	2	2	2	2	2	2	2	2
806850	right	2	I	2	1	1	2	6.91	5.12	9.61	3-4	5.97	3.56	207.6	272.7	M	62.0247	168	80	Never smoker	Currently drinking	1	2	1	2	2	2	2	2	2	2	2	2	2	2
806850	left	2	I	2	1	1	2	6.22	3.78	8.9	4U	4.64	4.28	130.7	155.5	M	62.0247	168	80	Never smoker	Currently drinking	1	2	1	2	2	2	2	2	2	2	2	2	2	2
806872	right	2	I	2	1	2	2	7.95	3.35	8.9	4M	6.26	5.07	103.4	86.7	M	56.5726	175	75	Never smoker	Never drank alcohol	2	2	2	2	2	2	2	2	2	2	2	2	2	2
806872	left	2	I	2	1	2	2	7.92	3.38	8.35	5M	7.51	6.03	150.9	177.9	M	56.5726	175	75	Never smoker	Never drank alcohol	2	2	2	2	2	2	2	2	2	2	2	2	2	2
807404	right	2	I	2	4	2	1	7.5	3.5	8.68	3-4	5.09	3.89	205.9	197.3	M	76.5123	170	80	Former smoker	Currently drinking	1	2	2	2	1	2	2	2	2	2	2	2	2	2
807404	left	2	I	2	4	1	2	7.06	4.36	9.69	2-3	5.24	4.8	71.5	208.3	M	76.5123	170	80	Former smoker	Currently drinking	1	2	2	2	1	2	2	2	2	2	2	2	2	2
807405	right	2	III	2	1	2	2	7.03	2.94	8.04	3-4	4.9	4	64	104.1	M	78.8192	171	69	Former smoker	Never drank alcohol	1	1	2	2	1	2	2	2	2	2	2	2	2	2
807405	left	2	III	2	1	1	2	6.47	3.84	9.27	3D	4.75	4.46	39	129.4	M	78.8192	171	69	Former smoker	Never drank alcohol	1	1	2	2	1	2	2	2	2	2	2	2	2	2
807621	left	1	II	2	3	1	2	7.06	4.79	8.36	3D	5.57	4.92	102.4	118.6	M	72.0082	176	76	Former smoker	Never drank alcohol	1	1	2	2	1	2	2	2	2	2	2	2	2	2
807784	right	2	II	2	2	2	2	6.51	3.74	9.31	3M	4.23	4.34	184.3	220.1	M	70.8137	170	75	Never smoker	Never drank alcohol	1	2	2	2	2	2	2	2	2	2	2	2	2	2
807784	left	2	II	2	2	2	2	6.16	3.85	9.73	3M	5.42	3.43	88.7	196.5	M	70.8137	170	75	Never smoker	Never drank alcohol	1	2	2	2	2	2	2	2	2	2	2	2	2	2
807857	right	2	II	2	2	2	2	9.49	2.94	8.56	4M	5.54	4.27	78.6	92.4	M	69.0822	175	75	Current smoker	Currently drinking	1	2	2	2	1	2	2	2	2	2	2	2	2	2
807857	left	1	II	2	2	1	2	7.43	3.79	8.27	4M	4.13	1.8	49.7	105.8	M	69.0822	175	75	Current smoker	Currently drinking	1	2	2	2	1	2	2	2	2	2	2	2	2	2
807981	right	2	II	2	2	1	2	7.92	2.69	7.42	3-4	7.17	5.76	109.2	111.6	M	79.337	166	62	Never smoker	Never drank alcohol	1	2	2	2	1	2	2	2	2	2	2	2	2	2
807981	left	2	II	2	2	1	2	6.79	3.66	7.51	4M	6.2	4.25	105.4	92.7	M	79.337	166	62	Never smoker	Never drank alcohol	1	2	2	2	1	2	2	2	2	2	2	2	2	2
808073	right	2	I	2	1	2	2	7.61	3.32	6.22	4D	6.1	4.7	85.1	36.2	M	56.9397	169	70	Current smoker	Currently drinking	1	1	2	2	2	2	2	2	2	2	2	2	2	2
808073	left	2	I	2	1	1	2	7.37	3.21	7.37	4M	5.02	5.15	25.8	75.7	M	56.9397	169	70	Current smoker	Currently drinking	1	1	2	2	2	2	2	2	2	2	2	2	2	2
808202	right	2	II	2	3	1	2	8.73	2.27	8.25	3D	4.44	3.83	335.4	163.3	M	86.1562	180	85	Never smoker	Never drank alcohol	1	2	2	2	2	2	2	2	2	2	2	2	2	2
808202	left	1	II	2	3	1	2	6.91	3.87	8.7	3-4	4.78	3.88	76.4	333.5	M	86.1562	180	85	Never smoker	Never drank alcohol	1	2	2	2	2	2	2	2	2	2	2	2	2	2
808231	right	2	II	2	1	2	2	9.54	3.37	6.89	4-5	5.46	4.31	82.4	174.4	M	65.5014	172	72	Never smoker	Never drank alcohol	1	2	2	2	1	2	2	2	2	2	2	2	2	2
808231	left	2	II	2	1	2	2	9.15	3.2	7.13	4-5	6.68	4.22	88.2	97	M	65.5014	172	72	Never smoker	Never drank alcohol	1	2	2	2	1	2	2	2	2	2	2	2	2	2
808341	right	2	II	2	3	1	2	6.59	3.79	5.9	4D	6.15	4.07	152.2	199.3	F	66.9288	165	65	Never smoker	Never drank alcohol	1	1	2	2	1	2	2	2	2	2	2	2	2	2
808341	left	2	II	2	3	1	2	6.08	4.5	5.97	4-5	5.66	4.68	99.6	161.6	F	66.9288	165	65	Never smoker	Never drank alcohol	1	1	2	2	1	2	2	2	2	2	2	2	2	2
808393	right	2	I	2	4	2	2	8.63	3.33	8.69	3U	7.66	5.25	242.8	178.8	M	66.2274	165	81	Current smoker	Former drinker	2	2	2	2	2	2	2	2	2	2	2	2	2	2
808393	left	2	I	2	4	2	2	8.28	3.52	8.5	3M	6.55	5.77	142.7	158	M	66.2274	165	81	Current smoker	Former drinker	2	2	2	2	2	2	2	2	2	2	2	2	2	2
808512	right	2	I	2	1	1	2	5.96	2.61	7.66	3M	4.26	5.08	23.2	155.2	M	52.8575	170	80	Never smoker	Never drank alcohol	1	2	2	2	2	2	2	2	2	2	2	2	2	2
808512	left	2	I	2	1	2	2	7.55	3.04	9.15	3M	4.96	4.62	125.7	48.3	M	52.8575	170	80	Never smoker	Never drank alcohol	1	2	2	2	2	2	2	2	2	2	2	2	2	2
808777	right	1	II	2	1	1	2	8.19	3.11	7.45	4D	6.74	4.61	50.8	108.9	M	62.7863	170	70	Current smoker	Currently drinking	1	1	1	2	2	2	2	2	2	2	2	2	2	2
808777	left	1	II	2	1	2	2	7.99	3.31	8.92	3-4	5.25	5.64	99.8	130.8	M	62.7863	170	70	Current smoker	Currently drinking	1	1	1	2	2	2	2	2	2	2	2	2	2	2
808782	right	2	II	2	4	2	2	7.24	4.38	8.17	3-4	6.27	4.96	62.4	177.5	M	63.4329	169	77	Current smoker	Never drank alcohol	2	1	2	2	2	2	2	2	2	2	2	2	2	2
808782	left	2	II	2	4	2	2	7.13	3.79	7.55	4M	6.29	5.04	46.2	298.3	M	63.4329	169	77	Current smoker	Never drank alcohol	2	1	2	2	2	2	2	2	2	2	2	2	2	2
808843	right	2	III	2	1	2	2	6.79	2.73	9.38	2-3	6.3	4.2	258.6	114.2	M	66.0603	167	65	Current smoker	Currently drinking	1	2	2	2	2	2	2	2	2	2	2	2	2	2
808843	left	2	III	2	1	2	2	6.56	3.24	9.16	2-3	5.07	4.13	135.2	267.9	M	66.0603	167	65	Current smoker	Currently drinking	1	2	2	2	2	2	2	2	2	2	2	2	2	2
808844	right	2	I	2	1	1	2	5.51	3.83	5.01	4D	4.08	3.7	107.6	120.8	M	62.0055	176	75	Current smoker	Currently drinking	1	2	2	2	2	2	2	2	2	2	2	2	2	2
808844	left	2	I	2	1	2	2	5.39	4.14	5.6	4D	4.5	4.51	34.1	100.5	M	62.0055	176	75	Current smoker	Currently drinking	1	2	2	2	2	2	2	2	2	2	2	2	2	2
808908	right	2	I	2	1	2	2	5.61	3.21	9.27	4U	5.28	4.27	79.5	113.9	M	54.0466	178	80	Current smoker	Currently drinking	2	2	2	2	2	2	2	2	2	2	2	2	2	2
808908	left	1	I	2	1	2	2	5.48	4.45	10.33	3D	5.1	3.73	41	114.9	M	54.0466	178	80	Current smoker	Currently drinking	2	2	2	2	2	2	2	2	2	2	2	2	2	2
808919	right	2	II	2	4	2	2	6.99	3.71	9.45	3D	7.45	3.9	122	77.4	M	63.8466	175	77	Never smoker	Never drank alcohol	1	2	2	2	1	2	2	2	2	2	2	2	2	2
808919	left	2	II	2	4	2	2	6.66	2.64	7.62	3M	6.18	5.44	97.6	118	M	63.8466	175	77	Never smoker	Never drank alcohol	1	2	2	2	1	2	2	2	2	2	2	2	2	2
808985	right	2	II	2	4	2	2	8.27	5.48	7.26	3M	5.96	4.75	99.3	293.9	M	57.5808	173	90	Current smoker	Currently drinking	1	2	2	2	2	2	2	2	2	2	2	2	2	2
808985	left	2	II	2	4	2	2	8.02	5.07	6.12	3-4	6.09	4.91	155.7	195.6	M	57.5808	173	90	Current smoker	Currently drinking	1	2	2	2	2	2	2	2	2	2	2	2	2	2
809027	right	2	I	2	4	2	2	6.78	3.16	7.82	3D	5.27	4.45	285.4	179.1	F	60.9589	158	51	Never smoker	Never drank alcohol	1	1	2	2	1	2	2	2	2	2	2	2	2	2
809027	left	1	I	2	4	2	2	6.09	2.15	6.23	4U	5.13	4.78	147.7	255.2	F	60.9589	158	51	Never smoker	Never drank alcohol	1	1	2	2	1	2	2	2	2	2	2	2	2	2
809029	right	2	I	2	4	2	2	6.48	4.07	8.18	3M	5.34	3.59	160.9	36.4	M	60.2192	170	75	Never smoker	Never drank alcohol	1	1	1	2	1	2	2	2	2	2	2	2	2	2
809029	left	2	I	2	4	2	2	6.32	3.51	8.73	3-4	5.41	4.78	101.4	116.2	M	60.2192	170	75	Never smoker	Never drank alcohol	1	1	1	2	1	2	2	2	2	2	2	2	2	2
809097	right	2	I	2	4	2	2	6.12	4.33	7.45	4D	5.18	4.18	104.4	89.6	M	48.2904	171	74	Never smoker	Never drank alcohol	2	2	2	2	1	2	2	2	2	2	2	2	2	2
809097	left	2	I	2	4	2	2	5.66	3.97	7.64	4D	5.34	4.29	28.9	77.9	M	48.2904	171	74	Never smoker	Never drank alcohol	2	2	2	2	1	2	2	2	2	2	2	2	2	2
809211	right	2	II	2	1	2	2	8.87	3.48	8.84	4U	5.67	6.21	89.5	175.4	M	62.7863	178	87	Never smoker	Never drank alcohol	1	1	2	2	2	2	2	2	2	2	2	2	2	2
809211	left	2	II	2	1	2	2	7.36	3.35	8.55	4U	8.01	3.58	73.2	80.7	M	62.7863	178	87	Never smoker	Never drank alcohol	1	1	2	2	2	2	2	2	2	2	2	2	2	2
809269	right	2	I	2	4	2	2	6.9	2.74	6.34	5U	6.71	4.71	60.4	41	M	58.2712	170	80	Current smoker	Never drank alcohol	1	2	1	2	1	2	2	2	2	2	2	2	2	2
809347	right	2	II	2	3	1	2	7.89	3.26	8.62	3-4	4.86	4.17	85	84.9	M	66	180	85	Never smoker	Currently drinking	1	2	2	2	1	2	2	2	2	2	2	2	2	2
809347	left	2	II	2	3	1	2	6.23	3.73	8.27	4U	5.78	4.67	79.7	60.9	M	66	180	85	Never smoker	Currently drinking	1	2	2	2	1	2	2	2	2	2	2	2	2	2
809675	right	2	I	2	2	2	2	6.87	3.46	6.87	3M	4.22	4.9	151.4	146.1	F	69.7589	168	57	Former smoker	Never drank alcohol	1	2	2	2	1	2	2	2	2	2	2	2	2	2
809675	left	2	I	2	2	1	2	6.28	4.35	6.57	3U	5.97	4.67	191.8	212.1	F	69.7589	168	57	Former smoker	Never drank alcohol	1	2	2	2	1	2	2	2	2	2	2	2	2	2
809682	right	1	III	2	3	1	2	8.11	2.64	10.24	3-4	6.55	3.79	93.1	137.7	M	65.3808	170	70	Never smoker	Never drank alcohol	1	2	2	2	1	2	2	2	2	2	2	2	2	2
809682	left	1	III	2	3	2	1	6.54	4.13	10.27	3-4	6.18	4.73	68.9	90.8	M	65.3808	170	70	Never smoker	Never drank alcohol	1	2	2	2	1	2	2	2	2	2	2	2	2	2
809690	right	2	I	2	1	2	2	7.51	2.06	8.12	4D	4.44	4.2	73.6	81.5	M	71.0767	168	57	Former smoker	Never drank alcohol	1	2	2	2	2	2	2	2	2	2	2	2	2	2
809690	left	2	I	2	1	2	2	7.12	2.96	7.75	4D	5	4.22	32.5	89.4	M	71.0767	168	57	Former smoker	Never drank alcohol	1	2	2	2	2	2	2	2	2	2	2	2	2	2
809739	right	2	III	2	1	2	2	7.14	3.21	8.78	4D	5.43	4.24	49.4	77.1	M	66.1096	172	60	Never smoker	Never drank alcohol	2	2	2	2	1	2	2	2	2	2	2	2	2	2
809739	left	2	III	2	1	2	2	6.46	2.8	7.69	4-5	6.03	3.74	45.6	61.7	M	66.1096	172	60	Never smoker	Never drank alcohol	2	2	2	2	1	2	2	2	2	2	2	2	2	2
809742	right	2	I	2	4	2	2	7.89	2.73	7.63	3-4	5.86	4.6	299.8	326	M	62.6411	165	71	Former smoker	Former drinker	1	2	2	2	1	2	2	2	2	2	2	2	2	2
809742	left	2	I	2	4	2	2	7.25	3.45	9.14	3-4	5.43	6.66	240.4	508.4	M	62.6411	165	71	Former smoker	Former drinker	1	2	2	2	1	2	2	2	2	2	2	2	2	2
809825	right	1	II	2	1	2	2	7.25	3.39	8.19	3-4	5.59	5.27	82.7	120.7	M	62.0082	172	65	Never smoker	Never drank alcohol	2	2	2	2	2	2	2	2	2	2	2	2	2	2
810020	right	2	II	2	2	2	2	7.69	3.86	7.62	4M	5.93	4.4	167.9	224.1	M	67.8384	170	70	Current smoker	Never drank alcohol	1	2	2	2	1	2	2	2	2	2	2	2	2	2
810020	left	2	II	2	2	2	2	7.64	3.71	6.91	4D	4.21	3.22	87.8	118.5	M	67.8384	170	70	Current smoker	Never drank alcohol	1	2	2	2	1	2	2	2	2	2	2	2	2	2
810480	right	1	I	2	4	2	2	6.48	4.81	10.82	3-4	5.25	1.99	167.6	94.9	M	41.4356	171	72	Never smoker	Never drank alcohol	1	1	2	2	2	2	2	2	2	2	2	2	2	2
810480	left	2	I	2	4	2	2	6.28	2.29	8.42	3M	5.91	5.25	116.4	254.2	M	41.4356	171	72	Never smoker	Never drank alcohol	1	1	2	2	2	2	2	2	2	2	2	2	2	2
810679	right	2	I	2	2	1	2	6.1	2.78	8.83	3D	4.3	2.76	79.2	93.9	M	64.1096	170	69	Current smoker	Never drank alcohol	1	2	2	2	2	2	2	2	2	2	2	2	2	2
810679	left	1	I	2	2	2	2	4.92	3.54	8.22	3-4	5.48	3.06	41.5	115	M	64.1096	170	69	Current smoker	Never drank alcohol	1	2	2	2	2	2	2	2	2	2	2	2	2	2
810682	right	2	III	2	3	1	2	8.04	4.68	8.87	4D	5.45	4.67	135.5	141.2	M	72.726	170	62	Never smoker	Never drank alcohol	1	2	2	2	2	2	2	2	2	2	2	2	2	2
810682	left	2	III	2	3	1	2	6.8	3.23	7.28	5M	4.93	6.22	95.2	144.6	M	72.726	170	62	Never smoker	Never drank alcohol	1	2	2	2	2	2	2	2	2	2	2	2	2	2
810703	right	1	I	2	2	2	1	6.64	3.88	6.19	4D	5.18	3.83	119.3	84.6	M	58.6027	172	75	Current smoker	Currently drinking	1	1	2	2	2	2	2	2	2	2	2	2	2	2
810703	left	2	I	2	2	1	1	6.29	4.66	6.06	4D	4.7	4.7	62	78.2	M	58.6027	172	75	Current smoker	Currently drinking	1	1	2	2	2	2	2	2	2	2	2	2	2	2
811004	right	2	I	2	2	2	2	8.14	4.63	6	3M	4.94	4.07	113.3	146.5	M	68.6055	165	70	Never smoker	Never drank alcohol	1	1	1	2	1	2	2	2	2	2	2	2	2	2
811004	left	2	I	2	2	1	2	7.77	3.81	6.06	3D	5.84	4.66	85.1	119.4	M	68.6055	165	70	Never smoker	Never drank alcohol	1	1	1	2	1	2	2	2	2	2	2	2	2	2
811137	right	1	I	2	2	2	2	7.51	3.51	8.33	3M	5.41	4.13	219.4	124.9	M	66.7479	162	80	Never smoker	Never drank alcohol	1	1	1	2	1	2	2	2	2	2	2	2	2	2
811137	left	1	I	2	2	2	2	7.18	4.56	9.44	3U	6.04	4.82	171.5	151.6	M	66.7479	162	80	Never smoker	Never drank alcohol	1	1	1	2	1	2	2	2	2	2	2	2	2	2
811143	right	2	II	2	2	1	2	7.85	3.78	6.73	4M	6.14	5.88	169.7	222.4	M	59.3315	167	81	Former smoker	Former drinker	1	1	2	2	2	2	2	2	2	2	2	2	2	2
811143	left	2	II	2	2	1	2	6.59	4.81	10.51	3-4	5.58	5.08	29.4	213.8	M	59.3315	167	81	Former smoker	Former drinker	1	1	2	2	2	2	2	2	2	2	2	2	2	2
811174	right	2	I	2	4	2	2	6.83	2.04	8.42	4U	4.86	4.12	173.8	96.5	M	60.4822	165	68	Current smoker	Currently drinking	1	2	2	2	2	2	2	2	2	2	2	2	2	2
811174	left	2	I	2	4	2	2	6.32	2.5	8.01	3-4	4.1	4.82	122.9	116.6	M	60.4822	165	68	Current smoker	Currently drinking	1	2	2	2	2	2	2	2	2	2	2	2	2	2
811187	right	2	III	1	1	2	2	7.62	2.71	6.31	5-6	4.93	5.28	56.1	80	M	67.7452	170	60	Former smoker	Never drank alcohol	1	2	2	2	1	2	2	2	2	2	2	2	2	2
811187	left	2	III	1	1	2	2	7.37	2.17	6.93	5M	4.56	3.99	66	124.7	M	67.7452	170	60	Former smoker	Never drank alcohol	1	2	2	2	1	2	2	2	2	2	2	2	2	2
811262	right	2	I	2	1	2	2	7.88	2.99	7.04	4-5	8.89	5.28	186.9	155.7	M	67.1315	170	80	Never smoker	Currently drinking	1	2	2	2	2	2	2	2	2	2	2	2	2	2
811262	left	2	I	2	1	2	2	6.86	3.61	8.63	3-4	5	4.67	120.6	70.5	M	67.1315	170	80	Never smoker	Currently drinking	1	2	2	2	2	2	2	2	2	2	2	2	2	2
811356	right	2	III	1	2	2	2	9.78	4.18	6.45	4D	5.9	5.99	193.9	426	M	81.2904	163	65	Never smoker	Currently drinking	1	2	2	2	2	2	2	2	2	2	2	2	2	2
811356	left	1	III	1	2	2	2	8.98	4.31	5	5M	3.42	3.4	69	215.6	M	81.2904	163	65	Never smoker	Currently drinking	1	2	2	2	2	2	2	2	2	2	2	2	2	2
811413	right	2	III	2	4	2	2	7.21	2.54	8.9	3-4	3.97	4.04	78.1	120.4	M	53.5507	170	68	Former smoker	Currently drinking	2	1	2	2	1	1	2	2	2	2	2	2	2	2
811413	left	1	III	2	4	2	2	6.69	3.78	8.56	4M	5.25	2.79	63.6	96.5	M	53.5507	170	68	Former smoker	Currently drinking	2	1	2	2	1	1	2	2	2	2	2	2	2	2
811579	right	2	I	2	4	2	1	8.65	2.86	8	4D	5.86	5.12	57.2	114.6	M	64.9644	163	70	Never smoker	Never drank alcohol	2	2	2	2	2	2	2	2	2	2	2	2	2	2
811579	left	2	I	2	4	2	2	7.76	2.8	6.04	5-6	6.2	4.81	106.9	98	M	64.9644	163	70	Never smoker	Never drank alcohol	2	2	2	2	2	2	2	2	2	2	2	2	2	2
811772	right	2	I	2	1	2	2	6.69	3.01	8.15	4M	4.55	4.96	80.8	85.5	M	63.0411	170	75	Current smoker	Currently drinking	1	2	2	2	1	2	2	2	2	2	2	2	2	2
811772	left	1	I	2	1	1	2	6.3	1.35	8.8	4M	5.73	4.44	38.7	75.2	M	63.0411	170	75	Current smoker	Currently drinking	1	2	2	2	1	2	2	2	2	2	2	2	2	2
811887	right	2	II	2	4	2	2	7.13	2.4	6.98	4M	5.35	4.65	73.8	179.4	M	65.9808	170	65	Current smoker	Currently drinking	2	2	2	2	2	2	2	2	2	2	2	2	2	2
811887	left	2	II	2	4	1	2	6.95	2.95	6.82	4D	5.68	4.66	120.5	113.5	M	65.9808	170	65	Current smoker	Currently drinking	2	2	2	2	2	2	2	2	2	2	2	2	2	2
812079	right	2	III	2	4	2	2	7.85	4.14	10.13	3D	6.97	5	120.9	146.5	M	57.4904	172	77	Current smoker	Currently drinking	1	2	2	2	1	2	2	2	2	2	2	2	2	2
812079	left	2	III	2	4	2	2	6.82	3.18	9.29	3M	6.28	5.33	81.8	203.6	M	57.4904	172	77	Current smoker	Currently drinking	1	2	2	2	1	2	2	2	2	2	2	2	2	2
812107	right	2	I	2	3	1	2	6.52	4.21	8.62	3M	6.14	3.84	179.8	98.7	M	69.7726	175	85	Former smoker	Currently drinking	1	2	2	2	1	2	2	2	2	2	2	2	2	2
812107	left	2	I	2	3	1	2	6.01	3.9	8.57	3U	5.21	4.29	178.9	171.4	M	69.7726	175	85	Former smoker	Currently drinking	1	2	2	2	1	2	2	2	2	2	2	2	2	2
812110	right	2	III	2	4	2	2	9.11	3.96	9.18	3M	6.7	5.97	174.3	337.6	M	66.811	170	86	Former smoker	Currently drinking	1	2	2	2	2	1	2	2	2	2	2	2	2	2
812110	left	2	III	2	4	2	2	9.02	5.1	7.95	3M	6.08	5.63	277.7	297.5	M	66.811	170	86	Former smoker	Currently drinking	1	2	2	2	2	1	2	2	2	2	2	2	2	2
812171	right	2	I	2	1	2	2	8.06	4.08	7.39	4M	5.86	5.15	148.72	128.6	M	63.6795	178	80	Current smoker	Never drank alcohol	2	2	2	2	2	2	2	2	2	2	2	2	2	2
812171	left	2	I	2	1	1	1	7.22	3.4	8.03	4U	5.77	3.3	91.6	52.9	M	63.6795	178	80	Current smoker	Never drank alcohol	2	2	2	2	2	2	2	2	2	2	2	2	2	2
812358	right	2	II	2	2	2	2	8.87	3.09	7.63	3U	5.32	4.33	151.2	315.2	F	73.463	155	65	Never smoker	Never drank alcohol	1	1	2	2	2	2	2	2	2	2	2	2	2	2
812358	left	1	II	2	2	2	2	7.17	3.11	7.92	3M	4.52	4.43	81.7	233.7	F	73.463	155	65	Never smoker	Never drank alcohol	1	1	2	2	2	2	2	2	2	2	2	2	2	2
812398	right	1	I	2	4	2	2	8.52	4.25	7.1	3-4	6.12	5.1	142.1	181.4	M	49.5041	170	80	Never smoker	Never drank alcohol	1	2	2	2	1	2	2	2	2	2	2	2	2	2
812398	left	2	I	2	4	2	2	8.43	4.7	7.83	3-4	6.31	5.63	55.4	206	M	49.5041	170	80	Never smoker	Never drank alcohol	1	2	2	2	1	2	2	2	2	2	2	2	2	2
812564	right	2	I	2	2	2	2	8.66	3.39	7.18	4D	5.01	4.57	69.7	151.6	M	71.9781	160	50	Never smoker	Never drank alcohol	2	2	1	2	1	2	2	2	2	2	2	1	2	2
812564	left	1	I	2	2	1	1	7.1	3.91	7.07	4D	5.26	6.27	43.9	211	M	71.9781	160	50	Never smoker	Never drank alcohol	2	2	1	2	1	2	2	2	2	2	2	2	2	2
812608	right	2	I	2	4	2	2	8.47	4.88	9.15	4M	5.37	4.92	130.6	75.7	M	58.9342	165	70	Never smoker	Never drank alcohol	2	1	2	2	1	2	2	2	2	2	2	2	2	2
812608	left	2	I	2	4	2	2	6.9	3.52	7.89	4M	5.01	4.53	61.7	88.2	M	58.9342	165	70	Never smoker	Never drank alcohol	2	1	2	2	1	2	2	2	2	2	2	2	2	2
812609	right	1	II	2	2	1	2	7.99	2.93	8.81	3D	5.24	3.28	91.8	46.8	M	67.3205	165	70	Never smoker	Never drank alcohol	1	1	2	2	2	2	2	2	2	2	2	2	2	2
812609	left	2	II	2	2	2	2	7.43	3.91	7.28	3-4	5.16	4.64	70.3	102.3	M	67.3205	165	70	Never smoker	Never drank alcohol	1	1	2	2	2	2	2	2	2	2	2	2	2	2
812612	right	1	I	2	4	2	2	7.61	3.48	9.91	3-4	5.93	4.56	235.3	108	M	64.3205	170	71	Former smoker	Former drinker	2	2	2	2	1	2	2	2	2	2	2	2	2	2
812612	left	2	I	2	4	2	2	7.43	1.15	9.53	3D	4.88	4.58	69.2	104.2	M	64.3205	170	71	Former smoker	Former drinker	2	2	2	2	1	2	2	2	2	2	2	2	2	2
812624	right	2	II	2	4	2	2	7	3.3	10.5	3M	5.46	5.83	154.6	125.6	M	64.5315	169	73	Never smoker	Never drank alcohol	1	2	2	2	1	2	2	2	2	2	2	2	2	2
812624	left	2	II	2	4	2	2	6.12	3.77	11.37	3M	5.98	5.94	146.2	104.3	M	64.5315	169	73	Never smoker	Never drank alcohol	1	2	2	2	1	2	2	2	2	2	2	2	2	2
812647	right	2	I	2	1	2	2	7.69	2.23	9.01	3-4	5.48	4.17	275.7	66.9	M	73.2959	180	96	Never smoker	Never drank alcohol	1	2	2	2	1	2	2	2	2	2	2	2	2	2
812647	left	2	I	2	1	2	2	7.65	3.98	8.75	3-4	6.11	4.62	217.6	141	M	73.2959	180	96	Never smoker	Never drank alcohol	1	2	2	2	1	2	2	2	2	2	2	2	2	2
812815	right	2	II	2	3	1	2	7.86	4.62	7.02	3-4	6.13	5.35	178.5	127.7	M	64.7671	178	90	Never smoker	Never drank alcohol	1	2	2	2	1	2	2	2	2	2	2	2	2	2
812815	left	1	II	2	3	1	2	7.51	3.5	7.12	3-4	7.24	4.69	215.68	197.3	M	64.7671	178	90	Never smoker	Never drank alcohol	1	2	2	2	1	2	2	2	2	2	2	2	2	2
812998	right	2	II	2	1	2	2	8.91	5.9	8.71	3M	4.71	4.79	281.7	80.9	M	71.989	173	84	Never smoker	Never drank alcohol	1	2	2	2	2	2	2	2	2	2	2	2	2	2
812998	left	2	II	2	1	1	2	7.97	4.72	9.16	3D	7.63	6.8	186.1	199.8	M	71.989	173	84	Never smoker	Never drank alcohol	1	2	2	2	2	2	2	2	2	2	2	2	2	2
813534	right	1	III	2	2	2	2	6.96	1.44	8.03	3-4	4.99	3.35	12.7	140.5	M	80.6904	174	61	Former smoker	Never drank alcohol	1	2	2	2	2	2	2	2	2	2	2	2	2	2
813534	left	2	III	2	2	1	2	6.82	2.29	7.22	4U	4.68	4.4	70.3	74.4	M	80.6904	174	61	Former smoker	Never drank alcohol	1	2	2	2	2	2	2	2	2	2	2	2	2	2
813567	right	2	I	2	1	2	2	7.19	3.59	7.43	5M	3.9	4.67	125.8	94.6	M	58.9342	173	64	Current smoker	Never drank alcohol	1	2	2	2	2	2	2	2	2	2	2	2	2	2
813567	left	1	I	2	1	1	2	6.41	2.1	9.04	4M	6.12	3.48	8.5	64.7	M	58.9342	173	64	Current smoker	Never drank alcohol	1	2	2	2	2	2	2	2	2	2	2	2	2	2
813822	right	1	I	2	4	1	2	6.31	3.47	7.85	4D	4.51	4.88	83.7	143.8	M	67.2027	170	71	Never smoker	Never drank alcohol	1	2	2	2	1	2	2	2	2	2	2	2	2	2
813822	left	1	I	2	4	2	2	7.2	2.69	7.8	4U	4.66	4.74	162	79.4	M	67.2027	170	71	Never smoker	Never drank alcohol	1	2	2	2	1	2	2	2	2	2	2	2	2	2
813827	right	2	I	2	2	1	2	7.71	3.47	5.69	4U	4.32	5.39	114.8	201.7	M	77.8849	158	75	Former smoker	Never drank alcohol	1	2	2	2	1	2	2	2	2	2	2	2	2	2
813827	left	2	I	2	2	1	2	7.5	3.23	5.86	3-4	5.05	5.85	192.9	234.3	M	77.8849	158	75	Former smoker	Never drank alcohol	1	2	2	2	1	2	2	2	2	2	2	2	2	2
813840	right	1	III	2	4	1	2	8.06	2.55	7.76	4U	5.15	4.01	95.4	138.9	M	68.9945	169	87	Former smoker	Never drank alcohol	1	2	2	2	2	2	2	2	2	2	2	2	2	2
813840	left	2	III	2	4	2	2	7.17	3.45	9.02	3-4	3.81	5.27	118.3	198.3	M	68.9945	169	87	Former smoker	Never drank alcohol	1	2	2	2	2	2	2	2	2	2	2	2	2	2
813894	right	2	I	2	4	2	2	6.6	2.78	5.27	5M	4.77	4.43	229.2	118.7	F	55.9178	159	70	Never smoker	Never drank alcohol	2	1	2	2	1	2	2	2	2	2	2	2	2	2
813991	right	2	I	2	4	2	2	7.54	3.47	8.89	3M	5.39	4.75	96.3	124.7	M	63.2548	165	61	Current smoker	Currently drinking	1	1	2	2	1	2	2	2	2	2	2	2	2	2
813991	left	2	I	2	4	2	2	6.62	3.3	7.86	4M	5.7	4.22	37.9	161.5	M	63.2548	165	61	Current smoker	Currently drinking	1	1	2	2	1	2	2	2	2	2	2	2	2	2
813993	right	2	III	2	2	2	2	8.2	2.88	6.29	5U	6.8	4.56	82	151	F	71.2	157	46	Never smoker	Never drank alcohol	2	1	2	2	2	2	2	2	2	2	2	2	2	2
813993	left	2	III	2	2	2	2	7.56	3.24	5.15	5D	5.15	3.99	52.8	152.2	F	71.2	157	46	Never smoker	Never drank alcohol	2	1	2	2	2	2	2	2	2	2	2	2	2	2
814098	right	2	I	2	1	2	2	6.99	3.17	8.02	4U	6.14	4.9	74.1	149.3	F	63.5397	165	62	Never smoker	Never drank alcohol	1	2	2	2	1	2	2	2	2	2	2	2	2	2
814098	left	2	I	2	1	2	2	6.46	2.38	7.1	4U	5.85	4.62	55.6	186.8	F	63.5397	165	62	Never smoker	Never drank alcohol	1	2	2	2	1	2	2	2	2	2	2	2	2	2
814217	right	2	I	2	4	2	2	8.06	3.08	6.44	4D	6.29	6.06	259.5	21.8	F	65	166	66	Never smoker	Never drank alcohol	2	2	2	2	1	2	2	2	2	2	2	2	2	2
814217	left	2	I	2	4	2	2	7.91	2.62	6.99	4U	5.02	6.19	116.9	119.6	F	65	166	66	Never smoker	Never drank alcohol	2	2	2	2	1	2	2	2	2	2	2	2	2	2
814253	right	2	II	2	1	2	2	7.31	4.16	8.68	4U	6.66	4.9	118.5	23.5	M	66.1644	170	73	Current smoker	Currently drinking	2	2	2	2	1	2	2	2	2	2	2	2	2	2
814253	left	2	II	2	1	2	2	7.08	3.93	8.81	4U	5.39	5.04	41.6	80.7	M	66.1644	170	73	Current smoker	Currently drinking	2	2	2	2	1	2	2	2	2	2	2	2	2	2
814281	right	2	II	2	1	1	1	6.63	3	6.87	4M	5.3	4.53	313.8	293	F	78.2192	155	55	Never smoker	Never drank alcohol	1	2	2	2	1	2	2	2	2	2	2	2	2	2
814281	left	2	II	2	1	1	2	5.74	4.09	6.27	4D	5.42	4.6	171.8	170	F	78.2192	155	55	Never smoker	Never drank alcohol	1	2	2	2	1	2	2	2	2	2	2	2	2	2
814521	right	1	II	2	4	1	2	4.22	2.75	7.23	4U	5.53	4.51	102.3	164.6	F	69.3753	152	56	Never smoker	Never drank alcohol	1	2	2	2	1	2	2	2	2	2	2	2	2	2
814521	left	2	II	2	4	2	2	3.15	3.63	7.33	3-4	4.71	3.44	75.2	169.7	F	69.3753	152	56	Never smoker	Never drank alcohol	1	2	2	2	1	2	2	2	2	2	2	2	2	2
814672	right	2	II	2	3	2	2	7.3	2.95	7.34	4M	7.29	5.24	80.8	88.1	M	66.8767	175	77	Former smoker	Former drinker	2	1	2	2	1	2	2	2	2	2	2	2	2	2
814672	left	2	II	2	3	2	2	6.63	3.22	7.11	4U	6.99	4.15	35.6	154.9	M	66.8767	175	77	Former smoker	Former drinker	2	1	2	2	1	2	2	2	2	2	2	2	2	2
814825	right	2	II	2	1	2	2	6.9	3.43	8.19	4U	6.3	5.4	173.1	114	M	78.6247	160	65	Never smoker	Never drank alcohol	1	1	2	2	1	2	2	2	2	2	2	2	2	2
814825	left	2	II	2	1	2	2	6.4	3.41	7.23	4D	5.68	3.26	52.9	129.2	M	78.6247	160	65	Never smoker	Never drank alcohol	1	1	2	2	1	2	2	2	2	2	2	2	2	2
815311	right	2	III	1	4	2	2	7	3.77	8.18	4M	4.97	3.19	96	69.8	M	32.3808	173	77	Former smoker	Never drank alcohol	1	1	2	2	2	2	2	2	2	2	2	2	2	2
815311	left	2	III	1	4	2	2	6	3.06	7.65	4-5	4.35	4.51	54	113	M	32.3808	173	77	Former smoker	Never drank alcohol	1	1	2	2	2	2	2	2	2	2	2	2	2	2
815490	right	2	III	2	4	2	2	6.05	3.58	7.08	3-4	6.04	3.99	64.1	141.2	M	73.0055	170	75	Never smoker	Currently drinking	2	2	2	2	1	2	2	2	2	2	2	2	2	2
815490	left	2	III	2	4	2	2	5.79	3.61	7.18	4U	4.79	3.98	76.1	100.5	M	73.0055	170	75	Never smoker	Currently drinking	2	2	2	2	1	2	2	2	2	2	2	2	2	2
815523	right	2	III	2	1	2	2	8.29	2.17	8.08	4M	5.13	4.45	89.5	65.9	M	66.9726	181	75.5	Former smoker	Currently drinking	1	1	1	2	1	2	2	2	2	2	2	2	2	2
815523	left	2	III	2	1	2	2	6.51	3.52	8.56	4D	5.39	4.69	22.2	106.7	M	66.9726	181	75.5	Former smoker	Currently drinking	1	1	1	2	1	2	2	2	2	2	2	2	2	2
816175	right	2	III	2	4	2	2	6.39	4.05	8.02	3-4	6.16	5.55	184.6	206.8	M	68.4904	169	70	Former smoker	Currently drinking	1	2	2	2	1	2	2	2	2	2	2	2	2	2
816175	left	2	III	2	4	2	1	5.98	3.39	9.03	3M	7.84	4.97	111	183.4	M	68.4904	169	70	Former smoker	Currently drinking	1	2	2	2	1	2	2	2	2	2	2	2	2	2
816285	right	2	I	2	1	2	2	6.41	2.58	7.56	4D	5.91	4.66	211.4	106.6	M	69.9808	175	70	Former smoker	Former drinker	1	2	2	2	1	2	2	2	2	2	2	2	2	2
816457	right	2	I	2	1	2	2	6.86	4.5	5.99	3-4	6.19	4.78	197.4	192.1	M	72.2247	155	70	Current smoker	Never drank alcohol	1	2	2	2	1	2	2	2	2	2	2	2	2	2
816457	left	2	I	2	1	1	2	5.82	4.81	6.56	3D	5.16	4.6	103.8	218.7	M	72.2247	155	70	Current smoker	Never drank alcohol	1	2	2	2	1	2	2	2	2	2	2	2	2	2
818133	right	2	III	2	1	2	2	5.6	2.19	8.35	4U	5.38	3.57	69.5	160.1	M	65.7288	170	68	Former smoker	Former drinker	2	2	2	2	2	2	2	2	2	2	2	2	2	2
818133	left	1	III	2	1	2	2	5.46	3.15	7.99	4M	5.45	2.33	36.8	132.9	M	65.7288	170	68	Former smoker	Former drinker	2	2	2	2	2	2	2	2	2	2	2	2	2	2
818397	right	2	I	2	1	2	2	7.25	2.96	7.09	4M	5.37	4.6	147.4	135.6	M	62.0658	167	69	Current smoker	Never drank alcohol	2	2	2	2	2	2	2	2	2	2	2	2	2	2
818397	left	2	I	2	1	2	2	7.13	3.74	6.69	4M	5.65	4.46	63.6	134.7	M	62.0658	167	69	Current smoker	Never drank alcohol	2	2	2	2	2	2	2	2	2	2	2	2	2	2
818437	right	2	III	2	4	2	2	7.81	3.95	7.77	3D	9.14	4.22	124.7	145.9	M	69.2685	175	76	Former smoker	Never drank alcohol	2	2	2	2	1	2	2	2	2	2	2	2	2	2
818437	left	2	III	2	4	2	2	6.7	4.95	8.11	3D	6.94	4.38	95.3	199.9	M	69.2685	175	76	Former smoker	Never drank alcohol	2	2	2	2	1	2	2	2	2	2	2	2	2	2
818455	right	2	I	2	2	2	1	8.11	2.09	7.9	3D	7.42	5.47	135.5	190	M	68.1836	164	61	Never smoker	Never drank alcohol	1	2	2	2	1	2	2	2	2	2	2	2	2	2
818455	left	2	I	2	2	1	1	7.19	3.28	7.21	3-4	6.92	5.35	86.9	239	M	68.1836	164	61	Never smoker	Never drank alcohol	1	2	2	2	1	2	2	2	2	2	2	2	2	2
818540	right	2	III	2	1	2	2	6.76	3.04	7.61	4M	6.46	4.64	227.4	168.7	M	73.6795	155	67	Current smoker	Never drank alcohol	2	2	2	2	1	2	2	2	2	2	2	2	2	2
818540	left	2	III	2	1	2	2	6.67	3.14	7.44	4-5	6.35	3.21	104.1	93.1	M	73.6795	155	67	Current smoker	Never drank alcohol	2	2	2	2	1	2	2	2	2	2	2	2	2	2
818568	right	1	II	2	4	2	2	6.48	3.8	6.9	4M	5.11	3.31	128.2	147.5	M	57.0356	173	75	Never smoker	Never drank alcohol	2	2	2	2	1	2	2	2	2	2	2	2	2	2
818568	left	2	II	2	4	2	2	5.03	3.86	7.53	3-4	5	4.84	119.9	161.3	M	57.0356	173	75	Never smoker	Never drank alcohol	2	2	2	2	1	2	2	2	2	2	2	2	2	2
818760	right	2	I	2	4	2	2	5.16	2.84	6.16	4-5	5.98	3.21	184.2	12.8	F	61.9123	158	61	Never smoker	Never drank alcohol	1	1	2	2	2	2	2	2	2	2	2	2	2	2
818760	left	2	I	2	4	2	2	5.02	2.61	6.46	4-5	5.56	3.52	88.9	102.9	F	61.9123	158	61	Never smoker	Never drank alcohol	1	1	2	2	2	2	2	2	2	2	2	2	2	2
818768	right	2	I	2	4	2	2	8.42	2.98	9.5	4U	5.92	4.69	91.9	134.6	M	43.3151	170	72	Never smoker	Never drank alcohol	2	2	2	2	1	2	2	2	2	2	2	2	2	2
818768	left	2	I	2	4	2	2	8.13	2.01	8.49	3M	5.06	4.68	44.5	133.2	M	43.3151	170	72	Never smoker	Never drank alcohol	2	2	2	2	1	2	2	2	2	2	2	2	2	2
819037	right	1	III	2	2	2	1	6.91	3.23	7.23	4-5	5.64	3.24	113.7	86.5	M	71.1562	173	73	Current smoker	Never drank alcohol	2	2	2	2	2	2	2	2	2	2	2	2	2	2
819037	left	2	III	2	2	2	2	4.99	3.59	6.72	4-5	3.49	4.66	79.2	113.2	M	71.1562	173	73	Current smoker	Never drank alcohol	2	2	2	2	2	2	2	2	2	2	2	2	2	2
819629	right	2	I	2	4	2	2	6.63	3.78	8.42	4U	5.08	4.75	102.4	93	M	54.5288	180	82	Never smoker	Currently drinking	1	2	2	2	2	2	2	2	2	2	2	2	2	2
819629	left	2	I	2	4	2	2	5.6	3.66	8.6	3-4	5.8	5.26	35.7	137.9	M	54.5288	180	82	Never smoker	Currently drinking	1	2	2	2	2	2	2	2	2	2	2	2	2	2
819780	right	2	III	2	1	1	2	7.32	2.09	9.77	3D	5.99	5.24	87	200.7	M	56.2767	173	64	Current smoker	Currently drinking	1	2	2	2	1	2	2	2	2	2	2	2	2	2
819780	left	2	III	2	1	1	2	5.09	2.22	9.3	3D	5.7	4.66	63.3	134.7	M	56.2767	173	64	Current smoker	Currently drinking	1	2	2	2	1	2	2	2	2	2	2	2	2	2
819790	right	2	I	2	1	1	2	6.46	3.12	7.3	3M	5.25	2.42	149.6	74.4	M	72.0274	167	67	Former smoker	Former drinker	1	2	2	2	2	2	2	2	2	2	2	2	2	2
819790	left	1	I	2	1	2	2	6.36	2.04	6.71	3D	4.99	2.94	159.6	157.3	M	72.0274	167	67	Former smoker	Former drinker	1	2	2	2	2	2	2	2	2	2	2	2	2	2
819919	right	2	III	2	4	2	2	6.59	2.77	8.52	3D	4.82	3.82	97.4	264.3	M	61.9781	176	78	Former smoker	Currently drinking	1	2	2	2	1	2	2	2	2	2	2	2	2	2
819919	left	2	III	2	4	2	2	5.86	2.66	8.12	3D	5.35	4.19	45.1	222.7	M	61.9781	176	78	Former smoker	Currently drinking	1	2	2	2	1	2	2	2	2	2	2	2	2	2
820002	right	2	I	2	1	1	2	7.3	1.87	6.81	4U	6.09	6.16	175	143.5	F	72.8274	155	59	Never smoker	Never drank alcohol	1	2	2	2	2	2	2	2	2	2	2	2	2	2
820002	left	2	I	2	1	2	2	6.54	3.45	7.11	4U	6.19	4.73	125.1	148	F	72.8274	155	59	Never smoker	Never drank alcohol	1	2	2	2	2	2	2	2	2	2	2	2	2	2
820391	right	1	I	2	3	1	2	6.9	3.18	7.88	3-4	6.45	2.93	165	192.2	M	58.2521	170	79	Current smoker	Never drank alcohol	1	2	2	2	2	2	2	2	2	2	2	2	2	2
820391	left	2	I	2	3	1	2	6.16	2.09	7.11	4D	4.89	4.21	61.9	374.7	M	58.2521	170	79	Current smoker	Never drank alcohol	1	2	2	2	2	2	2	2	2	2	2	2	2	2
820417	right	2	III	2	4	2	2	7.09	4.84	6.95	4U	5.03	5.08	85	211.2	M	59.2603	166	82	Current smoker	Currently drinking	1	2	2	2	2	2	2	2	2	2	2	2	2	2
820417	left	2	III	2	4	2	2	6.53	4.61	7.23	4M	4.84	4.35	97.8	132.2	M	59.2603	166	82	Current smoker	Currently drinking	1	2	2	2	2	2	2	2	2	2	2	2	2	2
820672	right	2	II	2	1	2	2	6.55	3.89	8.66	4M	4.73	4.22	140.5	126.7	M	64.8192	168	75	Current smoker	Never drank alcohol	1	2	2	2	2	2	2	2	2	2	2	2	2	2
820672	left	2	II	2	1	1	2	5.95	3.51	7.56	4-5	4.43	4.68	73.3	111.5	M	64.8192	168	75	Current smoker	Never drank alcohol	1	2	2	2	2	2	2	2	2	2	2	2	2	2
820703	right	2	II	2	4	2	2	7.9	3.92	7.82	3-4	5.48	3.9	139.5	147.1	M	68.0384	156	70	Current smoker	Never drank alcohol	2	1	2	2	2	2	2	2	2	2	2	2	2	2
820703	left	2	II	2	4	2	2	7.19	3.63	6.64	3-4	6.98	5.18	149.1	151.2	M	68.0384	156	70	Current smoker	Never drank alcohol	2	1	2	2	2	2	2	2	2	2	2	2	2	2
820849	right	2	II	2	4	2	2	9.08	3.3	5.6	5U	5.77	3.8	123.3	56.1	M	64.4055	163	64	Never smoker	Never drank alcohol	1	2	2	2	1	2	2	2	2	2	2	2	2	2
820849	left	2	II	2	4	2	2	6.65	3.07	4.89	5-6	4.99	4.6	74.4	73	M	64.4055	163	64	Never smoker	Never drank alcohol	1	2	2	2	1	2	2	2	2	2	2	2	2	2
820896	right	2	III	2	3	1	2	7.27	2.34	8.63	3D	5.66	4.16	149.4	189.4	M	72.6466	174	77	Former smoker	Currently drinking	1	2	2	2	1	2	2	2	2	2	2	2	2	2
820896	left	2	III	2	3	1	2	7.2	2.55	8.37	3-4	5.54	4.89	96	249.6	M	72.6466	174	77	Former smoker	Currently drinking	1	2	2	2	1	2	2	2	2	2	2	2	2	2
820933	right	2	I	2	4	2	2	8.09	3.21	7.24	4M	4.91	4.67	121.7	159.6	M	60.8438	164	67	Current smoker	Currently drinking	2	2	2	2	2	2	2	2	2	2	2	2	2	2
820933	left	2	I	2	4	2	2	1.02	3.05	6.95	4U	4.98	4.74	48.1	118.5	M	60.8438	164	67	Current smoker	Currently drinking	2	2	2	2	2	2	2	2	2	2	2	2	2	2
820937	right	2	II	2	2	1	2	8.34	3.06	7.27	3-4	5.89	4.95	126.2	98.4	M	65.4384	174	88	Current smoker	Never drank alcohol	1	2	1	2	1	2	2	2	2	2	2	2	2	2
820937	left	2	II	2	2	1	2	7.83	2.54	6.96	4U	6.48	5.68	139.1	208.4	M	65.4384	174	88	Current smoker	Never drank alcohol	1	2	1	2	1	2	2	2	2	2	2	2	2	2
820941	right	2	I	2	4	2	2	7.4	2.1	9.4	4M	5.2	4.11	56	128.1	M	66.4055	183	82	Current smoker	Never drank alcohol	2	2	1	2	2	2	2	2	2	2	2	2	2	2
820941	left	2	I	2	4	2	2	7.31	1.8	7.71	4U	5.47	4.92	57	58	M	66.4055	183	82	Current smoker	Never drank alcohol	2	2	1	2	2	2	2	2	2	2	2	2	2	2
820961	right	2	I	2	3	1	2	8.99	3.75	7.23	4M	5.72	4.73	237.6	173.4	M	70.5342	176	86	Former smoker	Former drinker	1	1	2	2	1	2	2	2	2	2	2	2	2	2
820961	left	2	I	2	3	1	2	6.69	2.33	7.3	4U	5.88	4.51	229.6	136.1	M	70.5342	176	86	Former smoker	Former drinker	1	1	2	2	1	2	2	2	2	2	2	2	2	2
821408	right	2	III	2	2	1	2	8.2	2.08	9.1	3D	4.74	4.24	156.7	158.2	M	81.2712	164	55	Current smoker	Never drank alcohol	1	2	2	2	2	2	2	2	2	2	2	2	2	2
821408	left	2	III	2	2	1	2	7.61	3.27	8.52	3D	4.38	4.33	77.3	176.1	M	81.2712	164	55	Current smoker	Never drank alcohol	1	2	2	2	2	2	2	2	2	2	2	2	2	2
821452	right	2	III	2	4	2	2	7.28	3.29	8.94	3M	5.08	3.73	115.8	114.6	M	58.7562	172	87	Current smoker	Never drank alcohol	1	2	2	2	2	2	2	2	2	2	2	2	2	2
821452	left	2	III	2	4	2	2	6.52	3.83	9.46	3M	5.11	3.4	60.3	144.4	M	58.7562	172	87	Current smoker	Never drank alcohol	1	2	2	2	2	2	2	2	2	2	2	2	2	2
821601	right	2	I	2	4	2	2	7.82	3.71	7.23	3U	6.53	4.61	230.3	444	M	65.0932	156	63	Former smoker	Former drinker	2	1	2	2	2	2	2	2	2	2	2	2	2	2
821601	left	2	I	2	4	1	2	7.08	3.34	7.64	3D	6.44	4.46	133.2	414.2	M	65.0932	156	63	Former smoker	Former drinker	2	1	2	2	2	2	2	2	2	2	2	2	2	2
821666	right	2	III	2	1	2	2	6.55	3.35	9.15	3M	6.18	5.01	118.3	206.3	M	74.5671	153	66	Never smoker	Never drank alcohol	1	2	2	2	2	2	2	2	2	2	1	2	2	2
821666	left	2	III	2	1	2	2	6.18	3.95	9.5	3M	5.5	4.69	121.1	223.1	M	74.5671	153	66	Never smoker	Never drank alcohol	1	2	2	2	2	2	2	2	2	2	1	2	2	2
821681	right	2	II	2	3	1	2	8.52	3.77	9.76	3M	6.25	5.84	199.1	252.8	M	58.2767	171	88	Current smoker	Former drinker	1	1	1	2	1	2	2	2	2	2	2	2	2	2
821681	left	1	II	2	3	2	2	8.47	3.19	8.09	3D	5.48	3.19	90.4	135.5	M	58.2767	171	88	Current smoker	Former drinker	1	1	1	2	1	2	2	2	2	2	2	2	2	2
822144	right	2	III	2	3	1	2	7.7	2.68	6.97	3-4	5.55	3.86	105.6	102.2	M	66.6548	172	68	Current smoker	Never drank alcohol	1	1	2	2	2	2	2	2	2	2	2	2	2	2
822144	left	2	III	2	3	1	2	7.19	2.78	5.97	5U	5	4.83	76.1	143.5	M	66.6548	172	68	Current smoker	Never drank alcohol	1	1	2	2	2	2	2	2	2	2	2	2	2	2
822168	right	2	I	2	4	2	2	7.05	3.01	6.81	3M	5.28	4.53	229.5	77.8	F	56.8904	155	68	Never smoker	Never drank alcohol	1	2	2	2	1	2	2	2	2	2	2	2	2	2
822168	left	2	I	2	4	2	2	6.54	3.14	7.5	3M	5.6	4.72	231.6	170.5	F	56.8904	155	68	Never smoker	Never drank alcohol	1	2	2	2	1	2	2	2	2	2	2	2	2	2
822369	right	2	II	2	2	2	2	8	3.47	9.98	2-3	5.18	2.39	79.7	152.5	M	80.9397	166	71	Former smoker	Never drank alcohol	1	1	1	2	2	2	2	2	2	2	2	2	2	2
822369	left	2	II	2	2	2	2	6.7	2.7	8.6	3D	5.41	4.59	97.9	173.7	M	80.9397	166	71	Former smoker	Never drank alcohol	1	1	1	2	2	2	2	2	2	2	2	2	2	2
822450	right	2	I	2	4	2	2	7.35	1.97	7.73	4U	6.1	4.87	116	68.7	F	56.7342	161	59	Never smoker	Never drank alcohol	2	2	2	2	2	2	2	2	2	2	2	2	2	2
822450	left	2	I	2	4	2	2	6.54	3.13	8.25	4U	4.61	3.73	0	88.3	F	56.7342	161	59	Never smoker	Never drank alcohol	2	2	2	2	2	2	2	2	2	2	2	2	2	2
822458	right	2	III	2	4	1	2	5.87	3.47	8.88	4-5	4.01	4.57	82.3	38.9	M	61.189	178	79	Former smoker	Former drinker	1	2	2	2	1	2	2	2	2	2	2	2	2	2
822458	left	2	III	2	4	2	2	5.11	2.53	8.03	4D	5.95	3.93	46	94	M	61.189	178	79	Former smoker	Former drinker	1	2	2	2	1	2	2	2	2	2	2	2	2	2
822511	right	1	I	2	3	1	2	6.67	6.52	2.83	4U	5.5	3.48	128.7	59.9	M	66.1123	170	74	Former smoker	Currently drinking	1	1	1	2	1	2	2	2	2	2	2	2	2	2
822511	left	1	I	2	3	1	2	5.56	3.92	7.32	3D	4.78	3.3	47.7	87.8	M	66.1123	170	74	Former smoker	Currently drinking	1	1	1	2	1	2	2	2	2	2	2	2	2	2
822607	right	2	II	2	3	1	1	7.43	3.57	7.15	4-5	4.76	4.36	56.9	108.3	M	72.8164	164	58	Never smoker	Currently drinking	1	1	1	2	2	2	2	2	2	2	2	2	2	2
822607	left	1	II	2	3	1	2	6.41	2.98	7.07	4D	5.52	3.3	59.7	39.2	M	72.8164	164	58	Never smoker	Currently drinking	1	1	1	2	2	2	2	2	2	2	2	2	2	2
822647	right	2	II	2	4	2	2	6.8	3.72	8.2	3M	4.67	4.86	228.3	180	M	72.1699	165	84	Current smoker	Never drank alcohol	1	2	1	2	2	2	2	2	2	2	2	2	2	2
822647	left	2	II	2	4	1	2	6.48	2.73	6.65	3-4	5.04	5.37	131.6	194.7	M	72.1699	165	84	Current smoker	Never drank alcohol	1	2	1	2	2	2	2	2	2	2	2	2	2	2
822728	right	1	III	2	4	1	2	6.68	2.51	7.97	3-4	4.94	4.4	83.1	102.7	M	67.2	168	65	Former smoker	Former drinker	2	2	2	2	1	2	2	2	2	2	2	2	2	2
822728	left	2	III	2	4	1	2	5.66	3.47	7.52	4U	4.74	4.22	67.4	177.8	M	67.2	168	65	Former smoker	Former drinker	2	2	2	2	1	2	2	2	2	2	2	2	2	2
822915	right	2	I	2	4	2	2	7.37	2.38	6.22	4-5	5.75	4.9	134.4	115.2	M	66.789	170	65	Former smoker	Never drank alcohol	2	2	2	2	1	2	2	2	2	2	2	2	2	2
822915	left	2	I	2	4	2	2	6.74	2.98	7.41	4M	5.55	3.98	113.7	87.2	M	66.789	170	65	Former smoker	Never drank alcohol	2	2	2	2	1	2	2	2	2	2	2	2	2	2
822975	right	2	I	1	3	1	2	9.02	3.57	7.69	3-4	5.5	4.73	138.7	95.9	M	61.3342	173	82	Former smoker	Currently drinking	2	2	2	2	1	2	2	2	2	2	2	2	2	2
822975	left	2	I	1	3	1	2	8.57	4.57	9.26	4M	5.85	5.04	71.4	143.1	M	61.3342	173	82	Former smoker	Currently drinking	2	2	2	2	1	2	2	2	2	2	2	2	2	2
823806	right	2	I	1	3	1	2	8.5	3.62	6.96	3D	5.09	4.61	198.9	133.2	M	67.9836	162	84	Current smoker	Currently drinking	1	1	2	2	1	2	2	2	2	2	2	2	2	2
823806	left	2	I	1	3	1	2	6.25	3.12	6.79	3-4	5.32	4.73	185.1	282.5	M	67.9836	162	84	Current smoker	Currently drinking	1	1	2	2	1	2	2	2	2	2	2	2	2	2
825543	right	2	III	2	4	2	2	9.07	4.35	7.12	4D	5.44	3.46	138.8	126.5	M	62.9425	182	109	Never smoker	Never drank alcohol	2	2	2	2	2	2	2	2	2	2	2	2	2	2
825543	left	2	III	2	4	2	2	7.8	4.89	7.16	4-5	4.44	4.37	102.8	15.4	M	62.9425	182	109	Never smoker	Never drank alcohol	2	2	2	2	2	2	2	2	2	2	2	2	2	2
825580	left	2	I	1	4	2	2	7.67	3.02	6.62	3-4	5.22	4.28	184.7	118.5	M	64.863	170	65	Former smoker	Former drinker	1	2	2	2	2	2	2	2	2	2	2	2	2	2
825611	right	1	I	2	1	1	2	6.08	2.48	7.06	4U	3.91	3.02	146.1	74.6	F	56.6932	157	57	Never smoker	Never drank alcohol	1	2	2	2	1	2	2	2	2	2	2	2	2	2
825611	left	2	I	2	1	2	2	5.61	3.35	7.57	3-4	4.51	4.28	33.3	154.6	F	56.6932	157	57	Never smoker	Never drank alcohol	1	2	2	2	1	2	2	2	2	2	2	2	2	2
825625	right	2	I	2	1	1	2	9.26	3.87	10.46	3M	4.9	4.66	192.3	180.6	M	58.3973	170	70	Current smoker	Currently drinking	1	2	2	2	1	2	2	2	2	2	2	2	2	2
825625	left	2	I	2	1	1	2	8.35	3.18	8.7	4U	4.77	5.16	106.2	107.1	M	58.3973	170	70	Current smoker	Currently drinking	1	2	2	2	1	2	2	2	2	2	2	2	2	2
825837	right	2	I	2	4	2	2	7.34	3.75	10.13	2-3	5.8	4.8	139.3	68.6	M	48.7123	175	80	Current smoker	Former drinker	1	1	2	2	1	2	2	2	2	2	2	2	2	2
825837	left	2	I	2	4	2	2	7.01	2.84	9.83	4M	5.14	4.43	105.7	148.8	M	48.7123	175	80	Current smoker	Former drinker	1	1	2	2	1	2	2	2	2	2	2	2	2	2
825846	right	2	II	2	4	2	2	6.44	3.37	6.91	4U	4.12	3.3	112.8	52.9	M	64.1808	175	80	Former smoker	Never drank alcohol	2	2	2	2	1	2	2	2	2	2	2	2	2	2
825846	left	2	II	2	4	2	2	6.39	3.85	7.93	3M	4.41	3.71	56.4	221	M	64.1808	175	80	Former smoker	Never drank alcohol	2	2	2	2	1	2	2	2	2	2	2	2	2	2
825864	right	2	I	2	2	2	2	6.38	2.83	7.33	3D	4.91	4.62	122.2	55.5	M	75.3671	175	70	Never smoker	Never drank alcohol	1	2	2	2	2	2	2	2	2	2	2	2	2	2
825864	left	2	I	2	2	2	2	6.18	3.84	6.63	4M	5.3	4.56	51.1	30.6	M	75.3671	175	70	Never smoker	Never drank alcohol	1	2	2	2	2	2	2	2	2	2	2	2	2	2
825908	right	2	III	2	3	1	2	7.53	3.19	5.61	5U	5.36	3.75	52	91.4	M	75.4959	165	62	Never smoker	Never drank alcohol	1	1	1	2	2	2	2	2	2	2	2	2	2	2
825908	left	2	III	2	3	1	2	6.95	3.34	6.89	4-5	5.19	4.63	65.8	96.3	M	75.4959	165	62	Never smoker	Never drank alcohol	1	1	1	2	2	2	2	2	2	2	2	2	2	2
825922	right	1	I	1	4	2	2	8.52	3.18	6.45	3-4	4.79	4.56	125.6	197.7	M	62.6712	166	75	Current smoker	Currently drinking	1	2	2	2	2	2	2	2	2	2	2	2	2	2
825922	left	1	I	1	4	2	2	7.73	2.3	7.16	3D	6	4.11	101.2	104.7	M	62.6712	166	75	Current smoker	Currently drinking	1	2	2	2	2	2	2	2	2	2	2	2	2	2
825959	right	2	I	1	4	2	2	6.05	3.75	8.4	3D	4.2	3.66	161.5	165.7	M	55.5836	168	69	Current smoker	Former drinker	1	1	2	2	1	2	2	2	1	2	2	2	2	2
825959	left	1	I	1	4	2	2	6	3.4	7.82	3D	4.01	3.18	102.7	105.5	M	55.5836	168	69	Current smoker	Former drinker	1	1	2	2	1	2	2	2	1	2	2	2	2	2
826914	right	1	I	2	4	2	2	6.9	3.77	9.94	3U	4.43	4.51	156.9	172.7	M	58.0685	168	76	Former smoker	Former drinker	2	1	2	2	2	2	2	2	2	2	2	2	2	2
826914	left	2	I	2	4	2	2	6.49	3.58	8.94	3M	4.55	4.32	122.1	168.2	M	58.0685	168	76	Former smoker	Former drinker	2	1	2	2	2	2	2	2	2	2	2	2	2	2
827088	right	2	III	2	2	1	2	7.99	3.32	6.29	4-5	5.7	5.47	107.6	92.6	M	70.1562	165	65	Current smoker	Currently drinking	1	2	2	2	1	2	2	2	2	2	2	2	2	2
827088	left	2	III	2	2	2	2	7.34	3.07	8.65	2-3	5.89	4.26	57.9	130	M	70.1562	165	65	Current smoker	Currently drinking	1	2	2	2	1	2	2	2	2	2	2	2	2	2
827554	left	2	II	2	4	2	1	6.01	3.29	8.04	3-4	5.11	4.58	195.7	223.7	M	63.326	178	80	Current smoker	Currently drinking	2	2	2	2	1	2	2	2	2	2	2	2	2	2
827712	right	2	II	2	2	2	2	6.43	3.75	7.76	4D	4.95	3.72	80	59.3	M	61.0329	173	72	Current smoker	Currently drinking	1	1	2	2	1	2	2	2	2	2	2	2	2	2
827712	left	2	II	2	2	1	2	6.17	3.77	9.36	4M	4.46	4.32	26.9	104	M	61.0329	173	72	Current smoker	Currently drinking	1	1	2	2	1	2	2	2	2	2	2	2	2	2
827923	right	2	II	2	4	2	2	9	3.87	7.74	3-4	6.28	5.19	153.6	100.6	M	67.9397	173	87	Former smoker	Currently drinking	2	1	2	2	2	2	2	2	2	2	2	2	2	2
827923	left	2	II	2	4	2	2	7.58	3.62	8.05	3D	6.64	5.75	122	135	M	67.9397	173	87	Former smoker	Currently drinking	2	1	2	2	2	2	2	2	2	2	2	2	2	2
827988	right	2	I	2	1	2	2	6.61	3.28	7.15	3D	5.31	5.01	240.3	145.8	F	66.6767	155	65	Never smoker	Never drank alcohol	1	2	1	2	2	2	2	2	2	2	2	2	2	2
827988	left	2	I	2	1	2	2	6.06	3.81	7.28	3U	5.43	4.43	244.6	202.3	F	66.6767	155	65	Never smoker	Never drank alcohol	1	2	1	2	2	2	2	2	2	2	2	2	2	2
827997	right	2	I	2	2	2	2	8.36	3.32	8.01	3-4	5.76	4.64	88.1	125.3	M	60.3918	168	74	Current smoker	Currently drinking	2	2	2	2	2	2	2	2	2	2	2	2	2	2
827997	left	1	I	2	2	1	1	7.3	3.4	7.13	3-4	4.6	3.24	54.2	76.8	M	60.3918	168	74	Current smoker	Currently drinking	2	2	2	2	2	2	2	2	2	2	2	2	2	2
828020	right	2	I	1	4	2	2	6.36	3.17	6.92	5U	5.18	3.9	132.7	136	F	49.6	158	60	Never smoker	Never drank alcohol	2	2	2	2	2	2	2	2	2	2	2	2	2	2
828020	left	2	I	1	4	2	2	5.75	3.84	7.01	5U	4.36	3.53	178.1	78.1	F	49.6	158	60	Never smoker	Never drank alcohol	2	2	2	2	2	2	2	2	2	2	2	2	2	2
828485	right	1	III	2	3	2	2	6.49	4.29	7.1	3-4	4.17	4.32	147.8	138.8	M	70.9397	171	74	Never smoker	Never drank alcohol	1	1	1	2	2	2	2	2	2	2	2	2	2	2
828485	left	1	III	2	3	1	2	6.1	4.77	8.35	3M	4.68	4.16	156.5	200.4	M	70.9397	171	74	Never smoker	Never drank alcohol	1	1	1	2	2	2	2	2	2	2	2	2	2	2
828620	right	2	I	2	4	2	2	8.57	2.87	9.18	3U	5.09	3.83	130.4	175.5	M	75.7397	173	72	Former smoker	Never drank alcohol	1	2	2	2	1	2	2	2	2	2	2	1	2	2
828620	left	2	I	2	4	2	2	7.35	2.6	8.31	3U	4.84	4.12	73.3	171	M	75.7397	173	72	Former smoker	Never drank alcohol	1	2	2	2	1	2	2	2	2	2	2	1	2	2
828621	right	2	II	2	2	2	2	6.72	4.73	7.47	3-4	5.27	4.05	158.6	173.9	M	64.537	173	80	Never smoker	Currently drinking	1	2	1	2	2	2	2	2	2	2	2	2	2	2
828621	left	2	II	2	2	1	2	6.17	3.57	8.11	3D	5.21	4.5	164	171	M	64.537	173	80	Never smoker	Currently drinking	1	2	1	2	2	2	2	2	2	2	2	2	2	2
828623	right	2	III	2	1	2	2	7.97	3.77	6.34	4D	5.37	4.34	108.9	68	M	62.9288	170	67	Former smoker	Former drinker	1	1	2	2	1	2	2	2	2	2	2	2	2	2
828623	left	2	III	2	1	2	2	7.06	3.73	6.53	4D	5.07	4.93	37	60.9	M	62.9288	170	67	Former smoker	Former drinker	1	1	2	2	1	2	2	2	2	2	2	2	2	2
828737	right	1	II	2	1	2	2	7.38	3.49	7.06	3D	3.87	2.76	68.7	76.3	M	65.4192	170	72	Former smoker	Currently drinking	1	2	2	2	2	2	2	2	2	2	2	2	2	2
828737	left	2	II	2	1	1	2	7.09	4.46	7.43	3D	5.24	4	52.3	139.8	M	65.4192	170	72	Former smoker	Currently drinking	1	2	2	2	2	2	2	2	2	2	2	2	2	2
828775	right	2	III	2	3	1	1	8.82	2.42	8.57	4U	4.91	5.03	92.3	58.4	M	69.9068	174	66	Former smoker	Currently drinking	1	1	2	2	1	2	2	2	2	2	2	2	2	2
828775	left	2	III	2	3	1	1	8.27	3.33	6.55	5M	5.61	5.21	58.5	89	M	69.9068	174	66	Former smoker	Currently drinking	1	1	2	2	1	2	2	2	2	2	2	2	2	2
828901	right	2	I	2	2	1	2	8.91	3.49	8.97	3-4	7.23	5.13	200.9	236.2	M	60.4767	177	80	Former smoker	Currently drinking	1	2	2	2	2	2	2	2	2	2	2	2	2	2
828901	left	1	I	2	2	1	2	8.16	3.04	8.47	4U	5.76	4.87	112.9	172.9	M	60.4767	177	80	Former smoker	Currently drinking	1	2	2	2	2	2	2	2	2	2	2	2	2	2
828904	right	2	II	2	1	2	2	6.51	4.4	6.62	3-4	4.45	4.9	97.3	107.8	M	70.4959	168	70	Current smoker	Never drank alcohol	1	2	2	2	1	2	2	2	2	2	2	2	2	2
828904	left	2	II	2	1	2	2	6.1	3.16	7.05	3-4	5.62	4.22	120.5	155	M	70.4959	168	70	Current smoker	Never drank alcohol	1	2	2	2	1	2	2	2	2	2	2	2	2	2
828921	right	2	III	2	2	1	2	7.8	5	8.96	3U	5.57	3.27	187.9	56	F	71.0164	162	77	Never smoker	Never drank alcohol	1	1	2	1	1	2	2	2	2	2	2	2	2	2
828921	left	2	III	2	2	1	1	7.74	3.75	8.55	3D	4.59	4.94	56.7	179.7	F	71.0164	162	77	Never smoker	Never drank alcohol	1	1	2	1	1	2	2	2	2	2	2	2	2	2
828991	right	2	I	2	4	2	2	9.06	3.39	6.7	4M	7.01	4.1	163.1	85.6	M	70.2849	162	72	Former smoker	Currently drinking	1	2	1	2	1	2	2	2	2	2	2	2	2	2
828991	left	2	I	2	4	2	2	8.54	3.72	5.87	4-5	5.36	5.2	94.2	184.4	M	70.2849	162	72	Former smoker	Currently drinking	1	2	1	2	1	2	2	2	2	2	2	2	2	2
829302	right	2	I	2	4	2	2	7.72	3.16	5.03	5M	4.52	3.88	156.1	96.2	M	50.6849	166	75	Current smoker	Currently drinking	1	1	2	2	2	2	2	2	2	2	2	2	2	2
829302	left	2	I	2	4	2	2	7.4	3.4	6.46	5U	5.81	4.97	79.1	205.1	M	50.6849	166	75	Current smoker	Currently drinking	1	1	2	2	2	2	2	2	2	2	2	2	2	2
829435	right	2	II	2	2	2	2	8.9	4.21	8.68	4U	5.69	4.26	112.9	140.3	M	63.9781	178	86	Never smoker	Currently drinking	2	1	2	2	2	2	2	2	2	2	2	2	2	2
829435	left	2	II	2	2	2	2	7.54	4.41	9.06	3-4	5.25	4	79.8	173.6	M	63.9781	178	86	Never smoker	Currently drinking	2	1	2	2	2	2	2	2	2	2	2	2	2	2
829503	right	2	III	2	2	1	2	6.92	3.56	8.4	3D	5.56	3.83	118.3	178.7	M	61.2822	168	72	Former smoker	Former drinker	1	1	2	2	2	2	2	2	2	2	2	2	2	2
829503	left	2	III	2	2	1	2	6.32	3.42	8.58	3-4	5.27	4.39	99.8	113.9	M	61.2822	168	72	Former smoker	Former drinker	1	1	2	2	2	2	2	2	2	2	2	2	2	2
829658	right	2	I	1	3	2	1	6.78	3.37	7.03	3-4	6.38	4.42	231.6	127.8	F	74.8658	160	60	Never smoker	Never drank alcohol	1	1	1	2	1	2	2	2	2	2	2	2	2	2
829658	left	2	I	1	3	1	2	4.76	3.67	6.99	3-4	4.06	4.33	231	173.4	F	74.8658	160	60	Never smoker	Never drank alcohol	1	1	1	2	1	2	2	2	2	2	2	2	2	2
829861	right	2	II	2	2	2	2	11.24	3.89	6.93	4M	7.11	5.52	164.9	281.5	M	68.5068	164	73	Former smoker	Former drinker	1	2	1	2	1	2	2	2	2	2	2	2	2	2
829861	left	2	II	2	2	2	2	9.25	3.37	8.58	3D	6.39	6.1	271.1	234.6	M	68.5068	164	73	Former smoker	Former drinker	1	2	1	2	1	2	2	2	2	2	2	2	2	2
829865	right	2	II	1	1	2	2	7	3.28	7.74	4U	5.17	5.37	327.1	140.3	F	67.0685	160	65	Never smoker	Never drank alcohol	1	2	2	2	2	2	2	2	2	2	2	2	2	2
829865	left	2	II	1	1	1	2	6.48	1.89	7.65	4U	5.22	4.37	138.4	175.5	F	67.0685	160	65	Never smoker	Never drank alcohol	1	2	2	2	2	2	2	2	2	2	2	2	2	2
829866	right	2	I	1	4	2	2	6.95	3.63	6.62	4-5	6.26	4.1	120.5	103.5	M	43.4932	174	76	Former smoker	Never drank alcohol	2	2	2	2	1	2	2	2	2	1	2	2	2	2
829866	left	2	I	1	4	2	2	5.39	4.03	6.95	4-5	5.88	4.49	97.3	121.5	M	43.4932	174	76	Former smoker	Never drank alcohol	2	2	2	2	1	2	2	2	2	1	2	2	2	2
830029	right	2	II	2	4	1	2	6.59	3.36	9.39	4U	6.04	4.93	124.7	152.5	M	62.874	173	72	Current smoker	Former drinker	1	2	2	2	2	2	2	1	2	2	2	2	2	2
830029	left	1	II	2	4	2	1	6.31	3.34	7.52	4M	5.07	5.03	63.6	114.6	M	62.874	173	72	Current smoker	Former drinker	1	2	2	2	2	2	2	1	2	2	2	2	2	2
830087	right	2	III	2	1	2	2	7.17	3.6	6.32	4M	4.72	3.72	149.5	183.7	M	73.7041	173	73	Never smoker	Never drank alcohol	1	2	2	2	2	2	2	2	2	2	2	2	2	2
830087	left	2	III	2	1	1	2	6.22	3.85	7.05	4D	4.22	2.81	97.7	130.8	M	73.7041	173	73	Never smoker	Never drank alcohol	1	2	2	2	2	2	2	2	2	2	2	2	2	2
830233	right	2	II	2	4	2	2	9.07	3.46	8.89	3D	6.61	5.59	89	130.2	M	40.7014	175	98	Former smoker	Currently drinking	1	2	2	2	1	2	2	2	2	2	2	2	2	2
830233	left	2	II	2	4	2	2	6.93	4.52	9.42	3D	7.14	4.42	27.8	93.4	M	40.7014	175	98	Former smoker	Currently drinking	1	2	2	2	1	2	2	2	2	2	2	2	2	2
830313	right	2	III	2	2	2	2	8.74	3.15	10.87	3D	7.75	5.98	159.6	150.7	M	68.3315	169	77	Former smoker	Currently drinking	1	2	2	2	1	2	2	2	2	2	2	2	2	2
830313	left	2	III	2	2	2	2	8.18	4.34	10.05	3M	7.15	5.26	96.3	200.1	M	68.3315	169	77	Former smoker	Currently drinking	1	2	2	2	1	2	2	2	2	2	2	2	2	2
830500	left	2	III	2	3	1	1	8.35	4.14	7.87	3D	6.79	4.84	130.4	241.3	M	64.9699	167	74	Current smoker	Currently drinking	1	2	2	2	2	2	2	2	2	2	2	2	2	2
830502	right	1	III	2	3	1	2	7.65	3.42	7.95	4M	4.19	5.07	119	305.2	M	68.3945	168	65	Former smoker	Former drinker	1	1	2	2	2	2	2	2	2	2	2	2	2	2
830502	left	1	III	2	3	1	2	6.18	3.08	7.1	4D	5.12	5.23	101.5	269.6	M	68.3945	168	65	Former smoker	Former drinker	1	1	2	2	2	2	2	2	2	2	2	2	2	2
830590	right	2	III	2	1	2	2	7.65	4.11	9.6	2-3	7.53	4.81	139.3	109.9	M	67.2247	176	90	Former smoker	Never drank alcohol	1	1	2	2	2	2	2	2	2	2	2	2	2	2
830590	left	2	III	2	1	2	2	6.18	4.47	9.92	2-3	7.33	4.28	89.6	72.5	M	67.2247	176	90	Former smoker	Never drank alcohol	1	1	2	2	2	2	2	2	2	2	2	2	2	2
830639	right	2	I	1	2	2	2	6.87	4.5	6.39	3-4	4.6	4.24	245.6	160.3	F	64.5315	155	75	Never smoker	Never drank alcohol	1	2	2	2	1	2	2	2	2	2	2	2	2	2
830639	left	2	I	1	2	2	2	6.6	4.61	6.96	3-4	5.17	4.56	119.2	122.7	F	64.5315	155	75	Never smoker	Never drank alcohol	1	2	2	2	1	2	2	2	2	2	2	2	2	2
830803	right	2	I	2	1	2	2	6.49	3.59	8.53	3M	5.8	4.25	195.1	179.8	M	68.6247	160	69	Former smoker	Former drinker	1	2	2	2	1	2	2	2	2	2	2	2	2	2
830803	left	2	I	2	1	2	2	6.24	3.26	8.04	3-4	4.25	3.55	187	174.2	M	68.6247	160	69	Former smoker	Former drinker	1	2	2	2	1	2	2	2	2	2	2	2	2	2
830904	right	2	I	2	3	1	2	8.33	4.53	7.94	4U	7.47	3.68	148.9	109.9	M	58.5205	178	90	Former smoker	Former drinker	1	1	1	2	1	2	2	2	2	2	2	2	2	2
830904	left	2	I	2	3	1	2	6.5	3.92	6.96	4U	6.94	5.89	128.8	193	M	58.5205	178	90	Former smoker	Former drinker	1	1	1	2	1	2	2	2	2	2	2	2	2	2
831034	right	2	I	2	4	2	2	6.56	4.38	8.75	3-4	5.66	4.55	152.7	146.9	M	56.7644	165	70	Current smoker	Former drinker	1	2	2	2	2	2	2	2	2	2	2	2	2	2
831034	left	2	I	2	4	2	2	5.14	5.49	9.45	3-4	4.56	3.86	94.1	134.8	M	56.7644	165	70	Current smoker	Former drinker	1	2	2	2	2	2	2	2	2	2	2	2	2	2
831073	right	2	I	2	4	2	2	7.83	2.65	7.72	4U	5.81	4.79	102.8	64.1	M	48.1753	163	72	Former smoker	Never drank alcohol	2	2	2	2	2	2	2	2	2	2	2	2	2	2
831073	left	2	I	2	4	2	1	7.89	3.77	8.06	4D	5.05	3.28	63.2	102.8	M	48.1753	163	72	Former smoker	Never drank alcohol	2	2	2	2	2	2	2	2	2	2	2	2	2	2
831440	right	2	III	2	1	2	2	7.08	2.9	9.37	3D	5.3	3.71	81.4	105.2	M	51.726	168	60	Former smoker	Former drinker	1	1	1	2	2	2	2	2	2	2	2	2	2	2
831440	left	2	III	2	1	2	2	6.18	2.2	9.2	3-4	6.72	4.29	56.3	81.8	M	51.726	168	60	Former smoker	Former drinker	1	1	1	2	2	2	2	2	2	2	2	2	2	2
831896	right	1	III	1	1	2	2	6.89	2.59	6.08	4-5	7.85	2.43	113.6	158.2	M	67.2219	174	67	Never smoker	Never drank alcohol	1	1	2	2	1	2	2	2	2	2	2	2	2	2
831896	left	2	III	1	1	2	2	8.23	4.43	7.07	3-4	3.93	5.62	93.2	191.1	M	67.2219	174	67	Never smoker	Never drank alcohol	1	1	2	2	1	2	2	2	2	2	2	2	2	2
832338	right	2	III	2	1	2	2	7.73	3.91	8.19	4U	5.6	5.46	191.4	175.4	M	68.926	168	75	Current smoker	Currently drinking	2	2	1	2	2	2	2	2	2	2	2	2	2	2
832338	left	2	III	2	1	2	2	7.67	3.74	8.25	4U	6.14	6.54	102.5	271.6	M	68.926	168	75	Current smoker	Currently drinking	2	2	1	2	2	2	2	2	2	2	2	2	2	2
832344	right	2	I	2	2	2	2	9.24	3.03	9.34	4M	5.75	4.22	174.3	107	M	79.4877	175	82	Never smoker	Never drank alcohol	1	1	2	2	2	2	2	2	2	2	2	2	2	2
832344	left	2	I	2	2	1	2	8.24	3.75	9.09	4-5	6.54	4.63	84.1	151.8	M	79.4877	175	82	Never smoker	Never drank alcohol	1	1	2	2	2	2	2	2	2	2	2	2	2	2
832401	right	2	III	2	3	2	2	8.96	4.73	8.23	4D	5.94	5.7	151.2	179.9	M	71.5096	164	60	Never smoker	Never drank alcohol	1	2	2	2	2	2	2	2	2	2	2	2	2	2
832401	left	2	III	2	3	1	2	8.04	3.66	9.02	3-4	5.31	5.5	86.4	122.5	M	71.5096	164	60	Never smoker	Never drank alcohol	1	2	2	2	2	2	2	2	2	2	2	2	2	2
832505	right	2	II	2	2	2	2	6.41	3.81	7.02	4U	5.37	4.67	192.2	180.3	F	68.5151	173	68	Never smoker	Never drank alcohol	1	1	1	2	1	2	2	2	2	2	2	2	2	2
832505	left	2	II	2	2	1	2	6.07	3.84	7.46	3-4	5.65	4.61	62.4	166.1	F	68.5151	173	68	Never smoker	Never drank alcohol	1	1	1	2	1	2	2	2	2	2	2	2	2	2
832564	right	2	II	2	2	2	2	9.8	2.81	7.26	3-4	4.78	3.83	202.2	112.1	F	76.2575	155	59	Never smoker	Never drank alcohol	2	1	2	2	2	2	2	2	2	2	2	2	2	2
832564	left	2	II	2	2	2	2	8.72	2.84	6.11	4M	4.25	3.93	44.6	153.5	F	76.2575	155	59	Never smoker	Never drank alcohol	2	1	2	2	2	2	2	2	2	2	2	2	2	2
832716	right	1	II	2	1	2	2	9.02	2.96	8.01	4U	6.41	4.71	215.7	182.8	M	71.7479	164	55	Never smoker	Never drank alcohol	1	2	2	2	1	2	2	2	2	2	2	2	2	2
832716	left	1	II	2	1	2	2	9.85	3.44	7.63	4M	4.63	4.53	161.3	175.1	M	71.7479	164	55	Never smoker	Never drank alcohol	1	2	2	2	1	2	2	2	2	2	2	2	2	2
832718	right	2	II	2	2	1	2	6.96	4.84	9.2	3-4	5.33	4.64	117.2	157.4	M	64.2219	179	83	Former smoker	Never drank alcohol	1	2	2	2	2	2	2	2	2	2	2	2	2	2
832718	left	2	II	2	2	1	2	7.7	3.29	9.05	3-4	5.1	4.96	47.1	122.1	M	64.2219	179	83	Former smoker	Never drank alcohol	1	2	2	2	2	2	2	2	2	2	2	2	2	2
833212	right	2	III	2	4	2	2	7.16	5.13	8.42	3M	5.64	3.89	114.6	126.4	M	56.1315	165	46	Current smoker	Never drank alcohol	1	1	2	2	1	2	2	2	2	2	2	2	2	2
833212	left	2	III	2	4	2	2	6.95	3.7	7.34	3-4	5.08	4.82	83.9	166.9	M	56.1315	165	46	Current smoker	Never drank alcohol	1	1	2	2	1	2	2	2	2	2	2	2	2	2
833399	right	1	I	2	4	2	1	7.81	4.93	6.91	4M	5.44	1.91	232.2	172.4	M	66.9534	168	77.5	Never smoker	Former drinker	1	1	2	2	2	2	2	2	2	2	2	2	2	2
833399	left	2	I	2	4	2	1	6.88	4.33	7.65	3-4	5.57	3.78	118.5	401	M	66.9534	168	77.5	Never smoker	Former drinker	1	1	2	2	2	2	2	2	2	2	2	2	2	2
833428	right	2	I	2	3	1	2	6.77	3.81	9.68	3D	6.24	4.24	96.8	174.6	M	65.5342	170	73	Former smoker	Currently drinking	1	2	2	2	2	2	2	2	2	2	2	2	2	2
833428	left	2	I	2	3	1	2	7.13	3.75	8.21	4M	5.6	5.66	57.4	130.4	M	65.5342	170	73	Former smoker	Currently drinking	1	2	2	2	2	2	2	2	2	2	2	2	2	2
833522	right	2	II	2	2	2	2	6.92	1.46	5.77	5U	5.41	4.62	85.3	27.5	F	68.5233	170	74	Former smoker	Former drinker	1	2	2	2	1	2	2	2	2	2	2	2	2	2
833522	left	2	II	2	2	1	2	6.07	2.18	6.01	5U	5.68	3.46	52.3	132.6	F	68.5233	170	74	Former smoker	Former drinker	1	2	2	2	1	2	2	2	2	2	2	2	2	2
833579	right	2	III	2	1	2	2	7.82	4.55	8.39	3-4	6.21	4.28	37.2	82.6	M	63.0164	161	40	Never smoker	Never drank alcohol	2	2	2	2	2	2	2	2	2	2	2	2	2	2
833579	left	2	III	2	1	2	2	7.83	4.76	8.01	3-4	3.3	2.61	35.7	86.2	M	63.0164	161	40	Never smoker	Never drank alcohol	2	2	2	2	2	2	2	2	2	2	2	2	2	2
833854	right	2	I	2	1	2	2	8.15	4	7.49	2-3	6.18	4.52	148.1	142.3	F	64.0137	170	79	Never smoker	Never drank alcohol	1	1	2	2	1	2	2	2	2	2	2	2	2	2
833854	left	2	I	2	1	2	1	7.83	3.19	7.98	2-3	6.88	4.43	90.5	177.8	F	64.0137	170	79	Never smoker	Never drank alcohol	1	1	2	2	1	2	2	2	2	2	2	2	2	2
834067	right	1	I	2	3	1	2	8.64	3.53	8.19	3-4	7.7	4.41	113.1	198.1	M	67.2192	150	52	Never smoker	Never drank alcohol	1	1	2	2	2	2	2	2	2	2	2	2	2	2
834067	left	1	I	2	3	2	2	9.32	3.01	7.75	4U	4.54	4.02	48.9	210.3	M	67.2192	150	52	Never smoker	Never drank alcohol	1	1	2	2	2	2	2	2	2	2	2	2	2	2
834110	right	1	I	2	2	2	2	7.32	2.87	6.97	4M	5.19	5.4	200.3	284.8	M	71.5589	168	81	Current smoker	Never drank alcohol	1	1	2	2	1	2	2	2	2	2	2	1	2	2
834110	left	1	I	2	2	1	2	7.41	3.72	7.38	4M	5.79	5.68	93.4	212.1	M	71.5589	168	81	Current smoker	Never drank alcohol	1	1	2	2	1	2	2	2	2	2	2	1	2	2
834111	right	1	I	2	2	2	2	7.56	3.87	7.78	4M	5.21	4.21	125.3	122.8	M	68.5507	165	63	Current smoker	Never drank alcohol	1	1	2	2	2	2	2	2	2	2	2	2	2	2
834111	left	1	I	2	2	2	2	8.35	2.71	7.03	4M	4.06	4.67	86.2	132.6	M	68.5507	165	63	Current smoker	Never drank alcohol	1	1	2	2	2	2	2	2	2	2	2	2	2	2
834271	right	2	II	2	3	2	2	6.57	3.87	7.23	3D	5.73	4.57	128.4	142.4	F	67.9808	164	71	Never smoker	Former drinker	1	2	2	2	1	1	2	2	2	2	2	2	2	2
834271	left	1	II	2	3	2	2	6.32	3.94	6.77	3M	6.16	5.06	90.4	182.2	F	67.9808	164	71	Never smoker	Former drinker	1	2	2	2	1	1	2	2	2	2	2	2	2	2
834441	right	1	I	2	2	1	2	8.26	3.49	8.49	3U	5.6	3.91	162.5	84.7	M	61.1096	165	65	Never smoker	Never drank alcohol	2	1	2	2	2	2	2	2	2	2	2	2	2	2
834441	left	2	I	2	2	1	1	9.42	4.32	9.56	3U	5.68	4.91	119.8	164.4	M	61.1096	165	65	Never smoker	Never drank alcohol	2	1	2	2	2	2	2	2	2	2	2	2	2	2
834442	right	1	I	1	1	2	2	8.34	4.11	8.81	3-4	6.68	4.93	203.5	128.7	M	74.9589	172	74	Current smoker	Currently drinking	1	1	2	2	2	2	2	2	2	2	2	2	2	2
834442	left	2	I	1	1	1	2	8.65	3.91	7.73	3M	5.43	6.55	193.9	281.5	M	74.9589	172	74	Current smoker	Currently drinking	1	1	2	2	2	2	2	2	2	2	2	2	2	2
834491	right	2	III	2	1	2	2	9.46	3.63	9.13	3-4	4.17	5.05	108.1	204.9	M	69.3726	172	78	Never smoker	Never drank alcohol	1	2	2	2	2	2	2	2	2	2	2	2	2	2
834491	left	2	III	2	1	2	2	8.85	3.26	8.5	3-4	6.14	5.19	114.8	129	M	69.3726	172	78	Never smoker	Never drank alcohol	1	2	2	2	2	2	2	2	2	2	2	2	2	2
835024	right	2	I	1	4	2	2	8.2	2.99	7.83	4M	5.31	3.33	78.6	68.2	M	64.1863	170	95	Never smoker	Never drank alcohol	2	2	2	2	2	2	2	2	2	2	2	2	2	2
835024	left	1	I	1	4	2	2	7.72	3.67	7.31	4D	4.6	1.72	42	47.7	M	64.1863	170	95	Never smoker	Never drank alcohol	2	2	2	2	2	2	2	2	2	2	2	2	2	2
835121	right	2	II	2	4	2	2	7	2.66	9.31	3-4	6.67	4.87	90.3	161.1	M	57.6247	176	82	Never smoker	Never drank alcohol	1	2	2	2	1	2	2	2	2	2	2	2	2	2
835121	left	2	II	2	4	2	2	7.12	2.79	10.32	3D	6.27	5.25	105.7	118.5	M	57.6247	176	82	Never smoker	Never drank alcohol	1	2	2	2	1	2	2	2	2	2	2	2	2	2
835174	right	2	II	2	1	2	2	8.15	3.85	8.77	3-4	5.2	4.09	96.1	109.5	M	70.1041	164	62	Former smoker	Currently drinking	2	2	2	2	1	2	2	2	2	2	2	2	2	2
835174	left	2	II	2	1	1	2	8.33	3.49	8.67	3-4	4.45	4.73	34.6	97.3	M	70.1041	164	62	Former smoker	Currently drinking	2	2	2	2	1	2	2	2	2	2	2	2	2	2
835270	left	2	II	2	1	1	2	7.99	3.75	7.48	4D	5.35	4.85	48.6	180.4	M	59.7342	170	75	Never smoker	Currently drinking	2	2	2	2	2	2	2	2	2	2	2	2	2	2
835496	right	1	III	2	2	2	2	8.31	4.11	9.67	3U	3.17	4.41	97.4	146.9	M	67.8055	163	72	Never smoker	Never drank alcohol	1	2	2	2	2	2	2	2	2	2	2	2	2	2
835496	left	1	III	2	2	1	2	7.35	4.57	7.65	3M	4.28	3.48	74.2	226.5	M	67.8055	163	72	Never smoker	Never drank alcohol	1	2	2	2	2	2	2	2	2	2	2	2	2	2
836708	right	2	I	2	1	2	2	9.02	3.65	9.5	3D	7.17	4.25	159.5	164.9	M	52.7397	172	67	Current smoker	Currently drinking	2	2	2	2	2	2	2	2	2	2	2	2	2	2
836708	left	2	I	2	1	2	2	8.96	3.9	8.4	4U	4.19	5.05	114.7	176.1	M	52.7397	172	67	Current smoker	Currently drinking	2	2	2	2	2	2	2	2	2	2	2	2	2	2
838448	right	2	I	2	1	2	2	7.28	3.62	8.95	3D	9.9	4.07	180.2	178.9	M	52.2356	170	84	Former smoker	Former drinker	1	1	2	2	1	2	2	2	2	2	2	2	2	2
838448	left	2	I	2	1	2	2	7.81	3.18	9.49	2-3	4.23	4.11	81.9	89.8	M	52.2356	170	84	Former smoker	Former drinker	1	1	2	2	1	2	2	2	2	2	2	2	2	2
838453	right	2	III	2	2	2	2	7.1	1.99	9.07	3D	5.71	4.96	157.6	342.6	M	50.9753	165	70	Current smoker	Currently drinking	1	2	2	2	2	2	2	2	2	2	2	2	2	2
838453	left	2	III	2	2	1	2	7.32	3.28	9.87	3M	6.31	4.66	107.3	209.5	M	50.9753	165	70	Current smoker	Currently drinking	1	2	2	2	2	2	2	2	2	2	2	2	2	2
838488	right	1	II	2	1	2	2	7.17	4.51	6.34	5U	7.19	4.56	164.7	211.9	F	77.9342	170	63	Never smoker	Former drinker	1	1	2	2	2	2	2	2	2	2	2	2	2	2
838488	left	1	II	2	1	2	2	7.59	3.36	4.96	5-6	5.85	4.67	81.5	252.2	F	77.9342	170	63	Never smoker	Former drinker	1	1	2	2	2	2	2	2	2	2	2	2	2	2
838497	right	2	II	2	1	2	2	6.8	4.4	5.17	3-4	4.82	4.97	146	66.2	F	76.2274	167	65	Never smoker	Never drank alcohol	1	2	2	2	1	2	2	2	2	2	2	2	2	2
838497	left	2	II	2	1	2	2	6.41	5.43	5.39	4M	5.79	4.84	37	160.3	F	76.2274	167	65	Never smoker	Never drank alcohol	1	2	2	2	1	2	2	2	2	2	2	2	2	2
838765	right	2	I	2	2	2	2	8.48	4.28	6.11	4M	4.78	5.01	189.8	222.3	M	71.5452	157	60	Never smoker	Never drank alcohol	1	2	2	2	1	2	2	2	2	2	2	2	2	2
838765	left	2	I	2	2	2	2	7.42	3.54	5.89	4-5	5.62	4.67	71.5	226.8	M	71.5452	157	60	Never smoker	Never drank alcohol	1	2	2	2	1	2	2	2	2	2	2	2	2	2
838817	right	2	II	2	2	2	2	6.25	2.99	8.95	3D	5.33	5.38	94	192.1	M	66.4658	167	78	Current smoker	Currently drinking	1	1	1	2	1	2	2	2	2	2	2	2	2	2
838817	left	1	II	2	2	2	2	6.78	3.9	9.14	3-4	5.43	6.28	160.8	185.2	M	66.4658	167	78	Current smoker	Currently drinking	1	1	1	2	1	2	2	2	2	2	2	2	2	2
838821	right	2	II	2	1	2	2	8.97	3.54	8.43	3-4	6.21	3.42	191.1	73.6	M	66.9425	168	78	Former smoker	Currently drinking	1	2	2	2	2	2	2	2	2	2	2	2	2	2
838821	left	2	II	2	1	2	2	9.33	2.85	8.18	4U	3.19	4.83	108.3	135.6	M	66.9425	168	78	Former smoker	Currently drinking	1	2	2	2	2	2	2	2	2	2	2	2	2	2
838988	right	2	I	1	2	2	2	7.59	1.19	6.51	4M	5.5	3.31	190.6	246.8	F	70.7342	166	66	Former smoker	Never drank alcohol	1	2	2	2	2	2	2	2	2	2	2	2	2	2
838988	left	2	I	1	2	2	2	6.14	3.07	7.74	3D	6.25	4.21	108.8	364.4	F	70.7342	166	66	Former smoker	Never drank alcohol	1	2	2	2	2	2	2	2	2	2	2	2	2	2
839084	right	2	II	2	3	2	2	10.03	2.01	10.71	3M	4.74	4.2	287.2	117.6	M	57.2356	165	64	Never smoker	Never drank alcohol	1	2	2	2	1	2	2	2	2	2	2	2	2	2
839084	left	2	II	2	3	2	2	7.94	2.94	9.1	3-4	4.38	4.03	185.8	185.3	M	57.2356	165	64	Never smoker	Never drank alcohol	1	2	2	2	1	2	2	2	2	2	2	2	2	2
839209	left	2	I	2	4	2	1	6.04	4.69	6.35	4M	5.61	5.38	33.4	133.6	M	57.4685	176	81	Current smoker	Currently drinking	1	1	2	2	1	2	2	2	2	2	2	2	2	2
839413	right	1	I	2	3	2	2	7	2.95	9.81	3-4	6.01	4.97	122.7	163.3	M	60.1041	172	72	Current smoker	Currently drinking	2	1	2	2	1	2	2	2	2	2	2	2	2	2
839413	left	1	I	2	3	1	2	7.25	3.89	10.1	3-4	6.4	5.13	109.6	211.6	M	60.1041	172	72	Current smoker	Currently drinking	2	1	2	2	1	2	2	2	2	2	2	2	2	2
839423	right	2	II	2	2	2	2	7.41	5.01	7.06	4M	6.14	3.95	93.4	133.7	M	62.7041	175	72	Current smoker	Currently drinking	2	1	2	2	1	2	2	2	2	2	2	2	2	2
839423	left	1	II	2	2	2	2	8.56	3.83	7.2	4M	5.65	4.32	88.5	116.5	M	62.7041	175	72	Current smoker	Currently drinking	2	1	2	2	1	2	2	2	2	2	2	2	2	2
839503	left	1	I	2	2	2	2	7.23	4.67	8.97	3D	5.27	4.42	133.9	175.7	M	59.6329	163	75	Former smoker	Former drinker	1	2	2	2	1	2	2	2	2	2	2	2	2	2
839555	right	2	II	2	4	2	1	8.55	5.11	8.14	3M	6.47	4.87	123.3	100.9	M	63.811	170	75	Current smoker	Never drank alcohol	1	1	2	1	1	2	2	2	2	2	2	2	2	2
839555	left	2	II	2	4	2	1	7.42	4.57	8.31	3-4	5.98	4.99	105.6	172.8	M	63.811	170	75	Current smoker	Never drank alcohol	1	1	2	1	1	2	2	2	2	2	2	2	2	2
839676	right	1	II	2	3	2	2	6.73	2.88	5.88	5M	4.36	5.23	109.2	164	M	56.7096	168	75	Current smoker	Currently drinking	1	2	2	2	2	2	2	2	2	2	2	2	2	2
839676	left	1	II	2	3	1	2	6.68	3.41	6.79	4D	5.17	4.8	71.4	273	M	56.7096	168	75	Current smoker	Currently drinking	1	2	2	2	2	2	2	2	2	2	2	2	2	2
839679	right	2	I	2	1	2	2	6.55	2.79	10	4M	4.59	3.99	73.4	107.2	M	48.0521	167	64	Former smoker	Former drinker	1	2	2	2	1	2	2	2	2	2	2	2	2	2
839679	left	2	I	2	1	2	2	6.39	3.12	10.06	3-4	4.71	5.25	38.3	101.9	M	48.0521	167	64	Former smoker	Former drinker	1	2	2	2	1	2	2	2	2	2	2	2	2	2
839803	right	2	I	2	4	2	2	6.84	2.58	7.35	4M	5.02	4.48	79.7	187.7	M	63.8438	176	78	Former smoker	Never drank alcohol	2	1	2	2	1	2	2	2	2	2	2	2	2	2
839803	left	2	I	2	4	2	2	7.23	3.07	7.27	4M	5.35	4.42	21.5	286.4	M	63.8438	176	78	Former smoker	Never drank alcohol	2	1	2	2	1	2	2	2	2	2	2	2	2	2
840207	right	2	I	2	1	2	1	8.44	4.43	9.1	3D	6.41	4.71	112.9	116.5	M	58.6384	180	88	Former smoker	Currently drinking	2	1	2	2	1	2	2	2	2	2	2	2	2	2
840207	left	2	I	2	1	2	2	7.73	3.9	9.37	3M	5.73	4.83	71.5	250.8	M	58.6384	180	88	Former smoker	Currently drinking	2	1	2	2	1	2	2	2	2	2	2	2	2	2
840340	right	2	I	2	4	2	2	6.72	3.63	8.94	3U	5.74	4.8	155.2	93.3	M	78.6164	175	85	Current smoker	Currently drinking	1	2	2	2	2	2	2	2	2	2	2	2	2	2
840340	left	2	I	2	4	2	2	6.22	3.4	8.95	3M	6.36	5.66	58	171.1	M	78.6164	175	85	Current smoker	Currently drinking	1	2	2	2	2	2	2	2	2	2	2	2	2	2
840536	right	1	I	2	3	1	2	8.59	2.35	6.18	3-4	4.13	4.42	154.6	97.5	F	61.3479	167	60	Current smoker	Currently drinking	1	1	2	2	2	2	2	2	2	2	2	2	2	2
840536	left	2	I	2	3	1	2	9.04	2.21	7.55	4U	4.35	4.38	100.1	141.3	F	61.3479	167	60	Current smoker	Currently drinking	1	1	2	2	2	2	2	2	2	2	2	2	2	2
840667	right	2	I	2	4	2	2	9.61	3.83	7.51	3-4	5.66	5.66	158	100.5	M	48.9589	160	56	Never smoker	Currently drinking	1	2	2	2	1	2	2	2	2	2	2	2	1	2
840667	left	2	I	2	4	2	2	8.39	4.11	6.7	4M	6.04	5.75	106	111.4	M	48.9589	160	56	Never smoker	Currently drinking	1	2	2	2	1	2	2	2	2	2	2	2	1	2
840687	right	2	II	1	4	2	2	7.77	2.43	7.75	4M	5.89	5.12	181.6	221	M	64.5096	174	85	Former smoker	Former drinker	1	2	2	2	1	2	2	2	2	2	2	2	2	2
840687	left	2	II	1	4	2	2	7.6	3.4	8.29	4U	6.47	6.13	82.9	174.1	M	64.5096	174	85	Former smoker	Former drinker	1	2	2	2	1	2	2	2	2	2	2	2	2	2
840698	right	2	I	2	2	2	2	8.25	3.79	8.72	3D	4.48	4.76	78.3	159.2	M	63.6384	172	80	Current smoker	Currently drinking	2	1	2	2	2	2	2	2	2	2	2	2	2	2
840698	left	2	I	2	2	2	2	7.4	5.73	8.9	3-4	4.7	5.42	30.2	155.8	M	63.6384	172	80	Current smoker	Currently drinking	2	1	2	2	2	2	2	2	2	2	2	2	2	2
840700	right	2	I	2	1	2	2	8.37	1.77	9.61	2-3	7.12	4.69	127.1	148.3	M	69.326	165	76	Current smoker	Currently drinking	1	2	2	2	1	2	2	2	2	2	2	2	2	2
840700	left	2	I	2	1	2	2	7.22	3.55	9.28	3M	6.09	5.15	97.7	84.3	M	69.326	165	76	Current smoker	Currently drinking	1	2	2	2	1	2	2	2	2	2	2	2	2	2
840805	right	2	I	2	1	2	2	7.64	2.27	8.25	3-4	6.42	4.12	172.9	162.1	M	57.063	163	71	Current smoker	Currently drinking	1	2	2	2	1	2	2	2	2	2	2	2	2	2
840805	left	2	I	2	1	2	2	7.33	4.17	9.31	3-4	4.7	4.56	66.9	188.9	M	57.063	163	71	Current smoker	Currently drinking	1	2	2	2	1	2	2	2	2	2	2	2	2	2
841073	right	2	III	2	1	2	2	6.1	2.94	6.46	3-4	6.67	4.65	121.2	189.1	M	47.189	178	93	Never smoker	Never drank alcohol	1	1	2	2	2	2	2	2	2	2	2	2	2	2
841073	left	2	III	2	1	2	2	6.35	3.44	7.4	3D	5.5	4.99	179.7	139.8	M	47.189	178	93	Never smoker	Never drank alcohol	1	1	2	2	2	2	2	2	2	2	2	2	2	2
841299	right	1	I	2	1	2	2	6.27	2.69	7.57	4D	3.04	3.56	141.8	164.5	M	64.8959	168	55	Current smoker	Currently drinking	1	1	2	2	1	2	2	2	2	2	2	2	2	2
841299	left	1	I	2	1	2	2	6.9	2.35	8.59	4D	5.19	1.99	48.8	182.1	M	64.8959	168	55	Current smoker	Currently drinking	1	1	2	2	1	2	2	2	2	2	2	2	2	2
841441	right	2	III	2	1	2	2	6.89	2.56	7.35	4-5	5.5	3.31	40.3	82	M	67.4575	170	60	Current smoker	Never drank alcohol	2	2	2	2	1	2	2	2	2	2	2	2	2	2
841441	left	2	III	2	1	1	2	6.58	2.39	8.49	4M	4.91	4.56	10.9	73.1	M	67.4575	170	60	Current smoker	Never drank alcohol	2	2	2	2	1	2	2	2	2	2	2	2	2	2
841469	right	2	III	2	2	2	2	6.1	2.8	9.32	4U	5.99	5.35	95.7	168.3	M	46.1562	170	53	Former smoker	Never drank alcohol	2	2	2	2	2	2	2	2	2	2	2	2	2	2
841469	left	2	III	2	2	1	2	6.42	3.92	8.83	4D	4.9	4.57	62.5	102.3	M	46.1562	170	53	Former smoker	Never drank alcohol	2	2	2	2	2	2	2	2	2	2	2	2	2	2
841478	right	2	I	2	4	2	2	8.39	2.33	7.28	4-5	5.08	4.29	91.6	79.6	M	60.526	174	77	Never smoker	Currently drinking	1	2	2	2	2	2	2	2	2	2	2	2	2	2
841478	left	2	I	2	4	2	2	7.14	2.51	7.8	4M	4.29	4.8	48.3	90.5	M	60.526	174	77	Never smoker	Currently drinking	1	2	2	2	2	2	2	2	2	2	2	2	2	2
841736	right	2	III	2	2	2	2	8.48	4.72	9.41	3U	5.16	5.49	55.2	294.4	M	65.3041	161	64	Current smoker	Never drank alcohol	1	2	1	2	1	2	2	2	2	2	2	2	2	2
841736	left	2	III	2	2	2	2	7.53	3.86	8.86	3M	5.15	4.95	66.2	461.9	M	65.3041	161	64	Current smoker	Never drank alcohol	1	2	1	2	1	2	2	2	2	2	2	2	2	2
841771	right	2	II	2	1	2	2	7.64	2.34	9.62	3D	6.15	4.73	149.1	85.7	M	69.0438	167	67	Current smoker	Currently drinking	2	2	2	2	1	2	2	2	2	2	2	2	2	2
841771	left	2	II	2	1	2	1	6.51	2.39	9.97	3D	5.47	5.48	155.7	268	M	69.0438	167	67	Current smoker	Currently drinking	2	2	2	2	1	2	2	2	2	2	2	2	2	2
841787	right	2	III	2	1	1	1	8.65	3.18	7.89	3-4	5.34	4.68	83.2	115.1	M	59.6219	175	72	Never smoker	Former drinker	1	2	2	2	2	2	2	2	2	2	2	2	2	2
841787	left	2	III	2	1	1	1	8.4	2.7	6.98	4M	6.43	4.87	75.4	166.6	M	59.6219	175	72	Never smoker	Former drinker	1	2	2	2	2	2	2	2	2	2	2	2	2	2
841898	right	2	I	1	2	2	2	7.81	2.98	5.37	6M	6.36	3.61	242.9	222.2	M	57.4356	175	75	Current smoker	Currently drinking	1	1	1	2	1	2	2	2	2	2	2	2	2	2
841898	left	2	I	1	2	1	2	9.04	2.61	7.03	4-5	4.25	4.9	235.4	196.7	M	57.4356	175	75	Current smoker	Currently drinking	1	1	1	2	1	2	2	2	2	2	2	2	2	2
842454	right	2	I	2	1	2	2	8.05	4.67	6.92	4U	4.37	4.63	210.3	125.5	M	63.1918	175	76	Current smoker	Currently drinking	1	2	2	2	2	2	2	2	2	2	2	2	2	2
842454	left	2	I	2	1	2	2	8.21	4.49	7.73	3-4	5.49	5.04	67.8	151.9	M	63.1918	175	76	Current smoker	Currently drinking	1	2	2	2	2	2	2	2	2	2	2	2	2	2
842493	right	2	II	2	1	2	2	8.95	3.52	8.9	4U	4.41	5.04	210.5	139.6	M	68.6247	174	88	Current smoker	Currently drinking	2	2	2	2	2	2	2	2	2	2	2	2	2	2
842493	left	2	II	2	1	2	2	8.88	3.13	8.79	4-5	6.52	5.74	119.4	212.3	M	68.6247	174	88	Current smoker	Currently drinking	2	2	2	2	2	2	2	2	2	2	2	2	2	2
842573	right	2	III	2	4	2	2	5.78	3.04	10.7	3M	5.21	5.12	115	138.9	M	58.0438	178	76	Current smoker	Currently drinking	1	1	2	2	2	2	2	2	2	2	2	2	2	2
842573	left	2	III	2	4	1	2	6.95	2.28	9.45	4M	6.38	5.45	49	156.6	M	58.0438	178	76	Current smoker	Currently drinking	1	1	2	2	2	2	2	2	2	2	2	2	2	2
842628	right	2	III	2	4	2	2	7.8	4.68	6.2	4D	5.28	5.48	119.2	148.6	M	66.2658	167	66	Never smoker	Never drank alcohol	1	2	2	2	2	2	2	2	2	2	2	2	2	2
842628	left	1	III	2	4	2	2	6.76	4.31	5.43	4D	3.18	2.35	73.6	144	M	66.2658	167	66	Never smoker	Never drank alcohol	1	2	2	2	2	2	2	2	2	2	2	2	2	2
842629	right	2	III	2	1	2	2	8.18	3.34	8.51	4U	5.48	4.95	171.9	129	M	61.4767	176	81	Former smoker	Currently drinking	2	2	2	2	1	2	2	2	2	2	2	2	2	2
842629	left	2	III	2	1	1	1	1	3.56	9.35	4U	5.09	4.42	115.1	172.5	M	61.4767	176	81	Former smoker	Currently drinking	2	2	2	2	1	2	2	2	2	2	2	2	2	2
842683	right	2	III	2	1	2	2	8.85	3.36	9.39	3D	5.18	5.79	82.9	80.6	M	65.3425	171	70	Current smoker	Currently drinking	1	2	2	2	1	2	2	2	2	2	2	2	2	2
842683	left	2	III	2	1	2	1	8.3	3.79	8.59	3D	6.65	6.37	49.4	114.7	M	65.3425	171	70	Current smoker	Currently drinking	1	2	2	2	1	2	2	2	2	2	2	2	2	2
842804	right	2	III	2	3	2	1	6.46	4.53	7.75	4M	6.76	5.55	105.7	175.7	M	54.6274	173	73	Current smoker	Never drank alcohol	1	1	2	2	1	2	2	2	2	2	2	2	2	2
842891	right	2	III	2	3	1	2	9.24	3.43	8.15	5U	5.91	5.11	162.4	136.1	M	54.6356	166	64	Current smoker	Never drank alcohol	1	2	2	2	2	2	2	2	2	2	2	2	2	2
843114	right	1	II	2	3	1	1	6.46	5.08	8.06	3M	5.18	4.71	75.8	80.3	M	65.2164	182	90	Current smoker	Currently drinking	1	2	1	2	2	1	2	2	2	2	2	2	2	2
843128	right	2	II	1	2	2	2	9.76	5.05	7.16	4M	5.45	4.09	283.3	189.6	M	56.8027	161	84	Current smoker	Currently drinking	1	2	1	2	1	2	2	2	2	2	2	2	2	2
843128	left	2	II	1	2	2	2	8.57	3.21	8.04	3D	4.5	4.39	224.2	191.1	M	56.8027	161	84	Current smoker	Currently drinking	1	2	1	2	1	2	2	2	2	2	2	2	2	2
843283	right	2	II	1	3	1	2	7.8	3.12	7.1	3-4	5.56	5.97	222.8	177.1	M	62.7041	164	79	Former smoker	Currently drinking	2	2	1	2	2	2	2	2	2	2	2	2	2	2
843283	left	2	II	1	3	1	2	8.11	1.58	5.41	4-5	4.84	5.7	159.9	119.1	M	62.7041	164	79	Former smoker	Currently drinking	2	2	1	2	2	2	2	2	2	2	2	2	2	2
843284	right	2	II	2	1	2	2	6.4	3.07	9.44	4U	4.61	5.07	215.2	172.7	M	69.5699	167	79	Former smoker	Former drinker	1	2	2	2	2	2	2	2	2	2	2	2	2	2
843284	left	2	II	2	1	1	2	6.36	3.56	9.08	4U	5.09	4.95	144.2	355.6	M	69.5699	167	79	Former smoker	Former drinker	1	2	2	2	2	2	2	2	2	2	2	2	2	2
843348	right	1	II	2	4	2	2	7.62	3.15	7.7	4-5	4.58	3.93	70.7	75.9	M	58.5726	173	66	Current smoker	Currently drinking	2	2	2	2	1	2	2	2	2	2	2	2	2	2
843348	left	2	II	2	4	2	2	7.42	3.43	7.21	5M	4.62	4.79	35.3	90.9	M	58.5726	173	66	Current smoker	Currently drinking	2	2	2	2	1	2	2	2	2	2	2	2	2	2
843566	right	2	II	2	2	2	1	7.38	2.52	8.02	3-4	5.35	4.26	71.5	76.2	M	67.4356	165	75	Former smoker	Currently drinking	1	2	2	2	2	2	2	2	2	2	2	2	2	2
843566	left	2	II	2	2	1	2	6.55	3.09	8.91	3-4	5.08	4.51	40.6	122.6	M	67.4356	165	75	Former smoker	Currently drinking	1	2	2	2	2	2	2	2	2	2	2	2	2	2
843596	right	2	III	2	1	2	2	7.9	3.07	7.21	4M	5.25	5.17	65.3	60.3	M	60.863	169	57	Current smoker	Currently drinking	2	2	2	2	2	2	2	2	2	2	2	2	2	2
843676	right	2	II	2	2	2	2	6.93	2.86	8.07	3D	5.34	5.03	120	162.8	M	65.7397	168	60	Former smoker	Former drinker	1	1	2	2	2	2	2	2	2	2	2	2	2	2
843917	right	2	III	2	1	2	2	7.14	3.9	7.73	4M	4.43	4.46	75.5	105.9	F	59.8027	162	69	Never smoker	Never drank alcohol	1	2	2	2	2	2	2	2	2	2	2	2	2	2
843917	left	1	III	2	1	2	1	7.76	3.08	7	4D	5.56	3.9	78.8	117.6	F	59.8027	162	69	Never smoker	Never drank alcohol	1	2	2	2	2	2	2	2	2	2	2	2	2	2
844117	right	2	I	1	4	2	2	7.98	2.11	9.04	4U	5.38	4.31	120.2	98.5	M	50.8493	170	79	Former smoker	Never drank alcohol	2	1	2	2	1	2	2	2	2	2	2	2	2	2
844117	left	2	I	1	4	2	1	8.53	2.96	10.2	3D	5.04	4.47	101.8	133.4	M	50.8493	170	79	Former smoker	Never drank alcohol	2	1	2	2	1	2	2	2	2	2	2	2	2	2
844751	right	1	I	2	4	2	2	7.26	3.87	5.75	4D	5.15	4.45	100.5	128.6	M	54.6466	180	84	Current smoker	Currently drinking	1	1	2	2	2	2	2	2	2	2	2	2	2	2
844751	left	1	I	2	4	2	2	6.26	4.21	6.12	4D	5.51	5.39	10.4	121.1	M	54.6466	180	84	Current smoker	Currently drinking	1	1	2	2	2	2	2	2	2	2	2	2	2	2
845489	right	1	I	2	2	2	2	8.12	3.67	8.97	3M	5.21	3.17	147.9	110.5	M	60.3068	168	82	Current smoker	Currently drinking	1	2	2	2	2	2	2	1	2	2	2	2	2	2
845489	left	2	I	2	2	1	2	9.62	2.86	9.23	3U	5.71	4.47	68.5	184.9	M	60.3068	168	82	Current smoker	Currently drinking	1	2	2	2	2	2	2	1	2	2	2	2	2	2
845518	right	1	III	2	2	2	1	6.52	2.57	8.21	4M	2.31	2.75	102	111.7	M	73.6137	171	71	Current smoker	Currently drinking	1	2	2	2	1	2	2	1	2	2	2	2	2	2
845518	left	2	III	2	2	2	2	6.51	2.57	7.46	4-5	5.44	4.59	33.8	101.8	M	73.6137	171	71	Current smoker	Currently drinking	1	2	2	2	1	2	2	1	2	2	2	2	2	2
846577	right	2	III	2	2	1	1	8.67	3.23	8.13	3D	5.26	5.12	74.2	94	F	69.3589	153	50	Never smoker	Never drank alcohol	2	2	2	2	1	2	2	2	2	2	1	2	2	2
846577	left	2	III	2	2	1	2	7.88	3.35	7.34	3D	4.25	5.04	64	80.3	F	69.3589	153	50	Never smoker	Never drank alcohol	2	2	2	2	1	2	2	2	2	2	1	2	2	2
846803	right	2	I	2	1	2	1	9.59	5.17	7.34	3M	5.16	4.68	102.1	138.6	M	61.4767	168	75	Current smoker	Currently drinking	1	2	2	2	2	2	2	2	2	2	2	2	2	2
846861	right	1	I	2	2	2	1	5.64	3.56	5.76	4D	5.01	7.44	169.8	139.7	M	68.6247	172	86	Current smoker	Currently drinking	2	2	1	2	1	1	2	2	2	2	1	2	2	2
846947	right	1	I	2	3	1	2	7.31	3.17	9.12	4M	5.44	5.43	127.4	151.8	M	62.6521	167	74	Never smoker	Never drank alcohol	1	1	1	2	2	2	2	2	2	2	2	2	2	2
846947	left	1	I	2	3	1	2	7.14	3.41	9.43	4M	5.61	4.62	97.7	146.4	M	62.6521	167	74	Never smoker	Never drank alcohol	1	1	1	2	2	2	2	2	2	2	2	2	2	2
846981	right	2	III	2	1	1	2	6.98	2.51	7.03	4D	5.49	6.3	91.5	112.9	M	67.4274	168	62	Current smoker	Never drank alcohol	2	2	2	2	2	2	2	2	2	2	2	2	2	2
846981	left	2	III	2	1	2	2	7.17	3.81	6.94	4-5	5.68	4.93	62.9	131.2	M	67.4274	168	62	Current smoker	Never drank alcohol	2	2	2	2	2	2	2	2	2	2	2	2	2	2
847304	right	2	III	1	4	2	2	7.31	3.78	10.94	3D	3.53	4.7	93.8	108.6	F	64.6795	157	62	Never smoker	Never drank alcohol	1	2	2	2	2	2	2	2	2	2	2	2	2	2
847304	left	1	III	1	4	2	2	9.55	2.76	11	3M	5.03	3.85	47.6	87.1	F	64.6795	157	62	Never smoker	Never drank alcohol	1	2	2	2	2	2	2	2	2	2	2	2	2	2
847349	right	2	III	2	4	2	2	9.64	3.51	8.46	3-4	5.48	4.94	101.8	173.8	M	53.7863	175	75	Current smoker	Currently drinking	1	2	2	2	2	2	2	2	2	2	2	2	2	2
847554	right	2	II	1	1	2	2	8.19	3.35	6.26	5U	5.57	5.35	177.6	202.4	M	70.0329	168	68	Former smoker	Currently drinking	1	2	2	2	1	2	2	2	2	2	2	2	2	2
847713	right	2	III	2	1	2	2	6.5	4.62	6.26	4M	5.22	5.2	129.4	221.6	M	66.8438	174	75	Current smoker	Currently drinking	1	1	2	2	1	2	2	2	2	2	2	2	2	2
847713	left	2	III	2	1	1	2	6.07	3.83	6.43	4M	5.05	4.87	132.6	323.6	M	66.8438	174	75	Current smoker	Currently drinking	1	1	2	2	1	2	2	2	2	2	2	2	2	2
847755	right	1	III	2	1	2	1	7.22	2.56	8.24	4U	5.23	4.15	317.4	135.7	F	72.0986	156	58.3	Never smoker	Never drank alcohol	1	2	2	2	2	2	2	2	2	2	2	2	2	2
847755	left	1	III	2	1	2	2	7.33	3.5	8.4	4U	4.53	4.49	183.2	138.2	F	72.0986	156	58.3	Never smoker	Never drank alcohol	1	2	2	2	2	2	2	2	2	2	2	2	2	2
847971	right	2	I	2	1	2	2	7.14	4.28	7.02	4U	5.63	4.88	117.1	111.5	M	67.0411	166	55	Former smoker	Former drinker	2	1	2	2	1	2	2	2	2	2	2	2	2	2
847971	left	2	I	2	1	2	2	6.96	4.24	7.97	4M	6.57	4.75	43.9	118.2	M	67.0411	166	55	Former smoker	Former drinker	2	1	2	2	1	2	2	2	2	2	2	2	2	2
848092	right	2	II	2	4	2	2	7.27	3.28	8.3	3M	5.45	3.96	182.3	108.2	M	50.3836	170	76	Current smoker	Currently drinking	1	2	2	2	2	2	2	2	2	2	2	2	2	2
848092	left	2	II	2	4	2	2	7.58	3.91	8.03	4U	5.93	4.52	164.5	143	M	50.3836	170	76	Current smoker	Currently drinking	1	2	2	2	2	2	2	2	2	2	2	2	2	2
848213	right	1	II	2	1	2	1	7.44	4.4	7.3	4M	6.37	4.48	299.2	301.5	M	69.7945	170	80	Former smoker	Never drank alcohol	1	1	1	2	2	2	2	2	2	2	2	2	2	2
848213	left	1	II	2	1	1	1	5.66	4.5	6.71	4D	6.44	5.06	83.5	278.3	M	69.7945	170	80	Former smoker	Never drank alcohol	1	1	1	2	2	2	2	2	2	2	2	2	2	2
848258	right	1	I	2	1	2	2	9.43	3.63	5.05	4-5	5.87	4.89	163.4	71.6	M	56.8575	163	88	Former smoker	Former drinker	1	1	2	2	2	2	2	2	2	2	2	2	2	2
848258	left	1	I	2	1	1	2	8.22	4.38	3.92	5D	4.33	3.59	80.6	91.5	M	56.8575	163	88	Former smoker	Former drinker	1	1	2	2	2	2	2	2	2	2	2	2	2	2
848293	right	2	III	1	2	2	1	7.81	4.21	8.11	3-4	5.76	4.99	78.2	85.2	M	68.9973	167	75	Current smoker	Currently drinking	1	2	2	2	1	2	2	2	2	2	2	2	2	2
848294	right	1	II	2	2	1	2	7.63	3.14	6.19	5D	6.4	5.17	157.7	84.9	M	71.4986	170	82	Current smoker	Never drank alcohol	1	2	2	2	1	2	2	2	2	2	2	2	2	2
848324	right	2	II	2	1	1	2	7.63	3.2	7.84	3D	5.28	4.86	80.5	150.5	M	70.5863	170	70	Never smoker	Never drank alcohol	1	2	1	2	1	2	2	2	2	2	2	2	2	2
848324	left	2	II	2	1	1	2	6.34	3.05	7.63	3D	5.63	4.67	31.9	224.9	M	70.5863	170	70	Never smoker	Never drank alcohol	1	2	1	2	1	2	2	2	2	2	2	2	2	2
848702	right	2	III	2	1	1	1	6.46	2.24	8.94	3-4	6.27	4.33	213.4	194.2	F	72.2493	151	64	Never smoker	Currently drinking	2	2	2	2	1	2	2	2	1	2	2	2	2	2
848828	right	2	II	2	4	1	1	6.87	4.32	7.73	3-4	5.67	4.48	91.7	118.9	F	53.3973	155	46	Never smoker	Never drank alcohol	1	2	2	2	2	2	2	2	2	2	2	2	2	2
848828	left	1	II	2	4	2	2	6.63	4.87	8.24	3M	4.78	3.6	132.4	124.3	F	53.3973	155	46	Never smoker	Never drank alcohol	1	2	2	2	2	2	2	2	2	2	2	2	2	2
848919	right	1	I	2	3	2	2	7.02	3.29	8.81	4D	5.45	2.98	102.3	157.4	M	75.4493	172	84	Never smoker	Never drank alcohol	1	1	2	2	2	1	2	2	2	2	2	2	2	2
848919	left	2	I	2	3	1	2	7.68	4.48	9.52	4U	5.68	4.81	28.3	192.9	M	75.4493	172	84	Never smoker	Never drank alcohol	1	1	2	2	2	1	2	2	2	2	2	2	2	2
848926	right	2	II	2	4	1	2	7.54	3.5	7.51	3D	5.58	4.97	168.5	184.4	M	68.9589	164	77	Never smoker	Never drank alcohol	1	2	2	2	2	2	2	2	2	2	2	2	2	2
848926	left	2	II	2	4	2	2	7.64	2.95	7.94	4U	6.54	4.75	53.2	120.4	M	68.9589	164	77	Never smoker	Never drank alcohol	1	2	2	2	2	2	2	2	2	2	2	2	2	2
848960	right	2	III	2	4	2	2	7.62	1.6	7.28	5D	5.32	7.15	102	108.1	M	55.8658	170	57	Former smoker	Currently drinking	2	2	2	2	1	2	2	2	2	2	2	2	2	2
848960	left	1	III	2	4	2	2	5.08	3.56	7.34	5M	7.58	5.65	68.8	115.7	M	55.8658	170	57	Former smoker	Currently drinking	2	2	2	2	1	2	2	2	2	2	2	2	2	2
848996	right	2	III	2	4	2	2	8.39	2.43	8.05	3-4	5.58	5.6	156.4	196.6	M	63.8877	165	53	Never smoker	Never drank alcohol	2	2	2	2	1	2	2	2	2	2	2	2	2	2
848996	left	2	III	2	4	2	1	7.01	2.85	8.8	4U	5.15	5.92	55.9	174.4	M	63.8877	165	53	Never smoker	Never drank alcohol	2	2	2	2	1	2	2	2	2	2	2	2	2	2
849551	right	2	III	2	4	1	1	9.39	2.4	8.03	3-4	5.05	5.39	75.6	143.7	M	62.5041	165	62	Never smoker	Never drank alcohol	2	2	1	2	2	2	2	2	2	2	2	2	2	2
849551	left	2	III	2	4	1	1	9.39	3.91	7.76	4M	5.59	5.46	29.3	139.5	M	62.5041	165	62	Never smoker	Never drank alcohol	2	2	1	2	2	2	2	2	2	2	2	2	2	2
849689	right	2	III	2	3	1	1	7.74	2.67	7.04	5D	5.1	5.3	112.5	145.8	F	66.9178	160	56	Never smoker	Never drank alcohol	1	1	2	2	2	2	2	2	2	2	2	2	2	2
849689	left	1	III	2	3	1	2	7.33	2.58	7.66	4M	4.95	5.6	70.8	135.1	F	66.9178	160	56	Never smoker	Never drank alcohol	1	1	2	2	2	2	2	2	2	2	2	2	2	2
850123	right	2	II	2	4	2	2	7.88	3.64	7.77	3D	5.8	4.53	113.7	146.8	M	64.0082	174	75	Never smoker	Never drank alcohol	2	2	2	2	2	2	2	2	2	2	2	2	2	2
850123	left	2	II	2	4	2	2	9.43	4.21	8.64	3M	6.5	5.34	49.6	146.2	M	64.0082	174	75	Never smoker	Never drank alcohol	2	2	2	2	2	2	2	2	2	2	2	2	2	2
850787	right	1	II	2	1	2	2	8.76	4.46	7.46	4U	6.32	4.89	241.8	124.8	M	73.7397	170	65	Never smoker	Never drank alcohol	1	2	2	2	2	2	2	2	2	2	2	2	2	2
850787	left	2	II	2	1	2	1	8.83	3.82	8.09	4U	1.63	1.64	103.9	367.2	M	73.7397	170	65	Never smoker	Never drank alcohol	1	2	2	2	2	2	2	2	2	2	2	2	2	2
851001	left	2	I	2	2	2	1	6.93	3.72	5.4	4D	5.67	5.17	63.2	100.2	M	67.5342	169	87	Never smoker	Never drank alcohol	1	2	2	2	1	2	2	2	2	2	2	2	2	2
851259	right	2	III	2	1	2	2	6.87	3.94	6.77	4M	4.59	3.18	150.6	126.7	F	66.6219	148	52	Never smoker	Never drank alcohol	1	2	2	2	2	2	2	2	2	2	2	2	2	2
851259	left	2	III	2	1	1	1	5.99	4.29	6.86	4M	4.22	4.92	87.5	139	F	66.6219	148	52	Never smoker	Never drank alcohol	1	2	2	2	2	2	2	2	2	2	2	2	2	2
851262	right	2	I	2	2	1	2	6.84	2.78	7.03	4M	5.85	5.48	165.9	115.8	M	71.4055	170	62	Never smoker	Never drank alcohol	1	1	2	2	1	2	2	2	2	2	2	2	2	2
851262	left	2	I	2	2	1	2	6.98	2.75	7.64	4D	5.77	5.72	66.4	154.7	M	71.4055	170	62	Never smoker	Never drank alcohol	1	1	2	2	1	2	2	2	2	2	2	2	2	2
851270	right	2	III	2	1	2	2	8.18	3.31	7.95	3U	4.69	4.25	114.4	104.7	F	65.9808	158	62	Never smoker	Never drank alcohol	2	2	2	2	1	2	2	2	2	2	2	2	2	2
851270	left	2	III	2	1	2	2	6.91	4.37	8.06	3M	4.96	4.61	82.7	107.2	F	65.9808	158	62	Never smoker	Never drank alcohol	2	2	2	2	1	2	2	2	2	2	2	2	2	2
851520	right	2	I	2	1	2	2	7.05	2.18	7.33	5U	5.12	4.22	314.8	165.4	F	64.9808	148	62	Never smoker	Never drank alcohol	1	1	2	2	1	2	2	2	2	2	2	2	2	2
851520	left	2	I	2	1	2	2	7.36	2.99	6.85	4D	4.14	4.44	47.7	219.5	F	64.9808	148	62	Never smoker	Never drank alcohol	1	1	2	2	1	2	2	2	2	2	2	2	2	2
851678	right	2	I	2	4	2	2	7.7	3.25	6.69	4U	5.73	5.2	134.6	99.9	M	67.6767	159	62	Never smoker	Never drank alcohol	2	2	2	2	1	2	2	2	2	2	2	2	2	2
851678	left	2	I	2	4	2	2	7.37	3.92	7.19	4M	5.08	4.76	48.5	122	M	67.6767	159	62	Never smoker	Never drank alcohol	2	2	2	2	1	2	2	2	2	2	2	2	2	2
851723	right	2	II	2	1	2	2	7.56	3.97	8	3D	5.55	4.55	183.6	211.9	F	72.389	160	74	Never smoker	Never drank alcohol	1	2	1	2	2	2	2	2	2	2	2	2	2	2
851723	left	2	II	2	1	1	1	6.67	2.89	8.24	4M	5.32	5.66	143.3	173.5	F	72.389	160	74	Never smoker	Never drank alcohol	1	2	1	2	2	2	2	2	2	2	2	2	2	2
851839	right	1	II	2	2	2	1	6.39	4.52	6.18	3D	5.68	3.76	156.6	69.4	M	63.9836	168	68	Former smoker	Currently drinking	1	1	2	2	1	2	2	2	2	2	2	2	2	2
851839	left	1	II	2	2	1	1	6.36	3.96	6.46	4M	4.79	5.7	31.4	254.3	M	63.9836	168	68	Former smoker	Currently drinking	1	1	2	2	1	2	2	2	2	2	2	2	2	2
851931	right	2	I	2	3	2	1	7.19	4.3	8.83	3-4	4.66	5.09	129.7	233.8	M	70.6849	156	72	Never smoker	Never drank alcohol	1	1	2	2	2	2	2	2	2	2	2	2	2	2
851931	left	2	I	2	3	1	1	7.29	3.92	8.38	4U	4.75	4.8	119.9	299.6	M	70.6849	156	72	Never smoker	Never drank alcohol	1	1	2	2	2	2	2	2	2	2	2	2	2	2
852012	right	2	III	2	4	2	2	8.34	4.28	7.6	3-4	5.97	3.41	106.1	79	M	53.9233	168	75	Current smoker	Currently drinking	1	1	1	2	2	2	2	2	2	2	2	2	2	2
852012	left	2	III	2	4	2	2	7.56	4.18	6.28	4M	6.01	5.53	99.9	87.1	M	53.9233	168	75	Current smoker	Currently drinking	1	1	1	2	2	2	2	2	2	2	2	2	2	2
852030	right	1	II	2	1	2	2	6.96	4.53	6.25	4D	6.77	4.93	176.9	180	M	64.6329	162	85	Never smoker	Currently drinking	1	2	1	2	1	2	2	2	2	2	2	2	2	2
852030	left	2	II	2	1	2	1	6.52	4.43	5.84	4D	6.09	5.71	93.3	178	M	64.6329	162	85	Never smoker	Currently drinking	1	2	1	2	1	2	2	2	2	2	2	2	2	2
852153	right	2	II	2	1	2	1	8.17	4.37	7.52	3-4	6.26	4.93	129.4	111.3	M	68.3288	164	72	Never smoker	Never drank alcohol	2	1	2	2	1	2	2	2	2	2	2	2	2	2
852153	left	2	II	2	1	2	1	9.28	3.95	7.41	3-4	5.83	4.65	137.2	96.5	M	68.3288	164	72	Never smoker	Never drank alcohol	2	1	2	2	1	2	2	2	2	2	2	2	2	2
852180	right	1	III	2	3	1	2	6.81	2.69	8.87	3-4	6.68	4.97	106.4	144.6	M	69.5151	185	85	Former smoker	Currently drinking	1	1	2	2	1	2	2	2	2	2	2	2	2	2
852180	left	2	III	2	3	1	2	7.87	2.34	9.86	3-4	6.45	5.07	102.2	207.3	M	69.5151	185	85	Former smoker	Currently drinking	1	1	2	2	1	2	2	2	2	2	2	2	2	2
852287	right	2	I	2	4	2	2	6.63	2.59	7.33	4-5	5.44	4.88	158.3	158.7	M	47.2521	174	78	Never smoker	Never drank alcohol	2	2	2	2	1	2	2	2	2	2	2	2	2	2
852287	left	2	I	2	4	2	2	6.57	3.32	7.76	4-5	5.81	4.89	55.6	91.7	M	47.2521	174	78	Never smoker	Never drank alcohol	2	2	2	2	1	2	2	2	2	2	2	2	2	2
852458	right	2	III	2	1	2	2	8.68	1.31	9.84	3D	5.41	4.72	142.5	259.6	M	57.8986	164	58	Never smoker	Currently drinking	1	1	2	2	2	2	2	2	2	2	2	2	2	2
852458	left	2	III	2	1	2	1	6.72	1.89	9.32	3-4	5.06	4.4	79.7	260.8	M	57.8986	164	58	Never smoker	Currently drinking	1	1	2	2	2	2	2	2	2	2	2	2	2	2
852486	right	2	III	2	4	2	2	7.64	2.21	6.8	5D	5.39	5.44	91.7	85.6	M	55.2685	162	52	Never smoker	Never drank alcohol	1	2	2	2	2	2	2	2	2	2	2	2	2	2
852486	left	2	III	2	4	2	2	7.84	3.91	7.48	5D	5.2	5.14	35.9	107.6	M	55.2685	162	52	Never smoker	Never drank alcohol	1	2	2	2	2	2	2	2	2	2	2	2	2	2
852964	right	2	I	1	1	2	2	7.19	4.66	6.36	4-5	4.5	4.81	99.4	122.9	M	82.8658	163	69	Never smoker	Never drank alcohol	1	2	2	2	1	2	2	2	2	2	2	2	2	2
852964	left	2	I	1	1	2	2	7.26	3.8	5.95	4-5	5.01	4.48	98	76	M	82.8658	163	69	Never smoker	Never drank alcohol	1	2	2	2	1	2	2	2	2	2	2	2	2	2
853194	right	2	III	2	1	1	2	7.02	4.25	4.85	4D	6.72	6.06	100.4	178.3	M	66.6575	161	64.5	Former smoker	Never drank alcohol	1	2	2	2	1	2	2	2	2	2	2	2	2	2
853194	left	2	III	2	1	2	2	8.01	3.7	5.33	3D	6.73	6.14	108.8	54.6	M	66.6575	161	64.5	Former smoker	Never drank alcohol	1	2	2	2	1	2	2	2	2	2	2	2	2	2
853587	right	2	II	2	1	2	2	8.13	3.31	7.11	4-5	5.8	5.05	341	223.4	F	82.3151	153	56	Never smoker	Never drank alcohol	1	2	2	2	1	2	2	2	2	2	2	2	2	2
853587	left	2	II	2	1	1	2	7.43	3.79	7.15	5D	5.41	5.59	314.6	241.1	F	82.3151	153	56	Never smoker	Never drank alcohol	1	2	2	2	1	2	2	2	2	2	2	2	2	2
853629	right	1	III	2	4	2	1	7.46	2.87	10.78	3U	6.02	5.52	70.1	60.5	M	66.7068	169	66	Never smoker	Never drank alcohol	1	2	1	2	1	2	2	2	2	2	2	2	2	2
853629	left	2	III	2	4	2	2	7.17	2.08	8.53	3-4	6.49	5.21	80	148.3	M	66.7068	169	66	Never smoker	Never drank alcohol	1	2	1	2	1	2	2	2	2	2	2	2	2	2
853700	right	2	II	2	1	2	1	7.22	3.2	9.11	4D	4.36	4.17	136.6	510.7	M	73.3808	166	61	Former smoker	Former drinker	2	2	2	2	1	2	2	2	2	2	2	2	2	2
854627	left	2	II	2	4	2	1	7.07	3.35	7.13	4U	4.78	4.04	30.1	175.9	M	57.989	160	51	Never smoker	Never drank alcohol	1	2	2	2	2	2	2	2	2	2	2	2	2	2
854749	right	2	I	2	1	2	2	7	3.91	7.32	4U	4.41	3.66	118	99.4	M	59.8603	160	67	Never smoker	Never drank alcohol	1	2	2	2	2	2	2	2	2	2	2	2	2	2
854749	left	2	I	2	1	1	2	7.59	4.07	7.18	4D	4.84	4.01	124.5	169.9	M	59.8603	160	67	Never smoker	Never drank alcohol	1	2	2	2	2	2	2	2	2	2	2	2	2	2
854766	right	2	III	2	1	2	2	6.7	3.81	7.95	4M	4.64	4.92	184	64.4	M	69.5178	165	83	Never smoker	Never drank alcohol	1	2	2	2	2	2	2	2	2	2	2	2	2	2
854766	left	2	III	2	1	1	2	7.2	3.73	8.18	4U	6.15	5.47	102.5	142.1	M	69.5178	165	83	Never smoker	Never drank alcohol	1	2	2	2	2	2	2	2	2	2	2	2	2	2
854992	right	1	I	2	4	2	2	6.9	3.71	8.39	4U	5.59	3.3	137.7	83.5	M	50.4877	171	82	Current smoker	Never drank alcohol	2	2	2	2	2	2	2	2	2	2	2	2	2	2
854992	left	2	I	2	4	2	2	5.63	3.63	7.8	4M	4.4	4.9	67.5	71.9	M	50.4877	171	82	Current smoker	Never drank alcohol	2	2	2	2	2	2	2	2	2	2	2	2	2	2
854997	right	1	I	2	4	2	1	7.65	5.28	7.38	3M	5.9	3.53	139.4	73.6	M	50.6603	160	60	Never smoker	Never drank alcohol	2	2	2	2	1	2	2	2	2	2	2	2	2	2
854997	left	2	I	2	4	2	2	7.11	3.7	8.43	3M	4.64	4.7	70.2	83.1	M	50.6603	160	60	Never smoker	Never drank alcohol	2	2	2	2	1	2	2	2	2	2	2	2	2	2
855305	right	2	III	2	1	2	2	7.04	3.05	6.37	4D	5.1	5.53	115.2	175.9	M	54.2603	177	105	Current smoker	Currently drinking	2	2	1	2	2	2	2	2	2	2	2	2	2	2
855305	left	2	III	2	1	2	2	7.98	2.63	7.8	4M	6.36	5.08	38.5	230.4	M	54.2603	177	105	Current smoker	Currently drinking	2	2	1	2	2	2	2	2	2	2	2	2	2	2
855540	left	2	III	2	4	2	2	5.83	3.87	8.25	4D	5.74	4.66	57.1	160.5	M	75.811	166	69.5	Never smoker	Never drank alcohol	1	2	2	2	2	2	2	2	2	2	2	2	2	2
855716	left	2	I	1	4	2	2	6.35	3.53	6.43	4D	4.82	4.54	97	121	M	53.5205	186	81	Former smoker	Former drinker	1	2	2	2	1	2	2	2	2	2	2	2	2	2
855831	right	2	III	1	4	2	2	8.79	5.68	7.34	3U	5.77	4.38	67.3	69.1	M	47.5178	180	85	Current smoker	Never drank alcohol	2	2	2	2	2	2	2	2	2	2	2	2	2	2
855831	left	2	III	1	4	2	2	8.47	3.26	8.33	2-3	5.3	4.25	55	88.1	M	47.5178	180	85	Current smoker	Never drank alcohol	2	2	2	2	2	2	2	2	2	2	2	2	2	2
855834	right	2	I	2	2	1	2	7.94	3.91	8.37	4M	6.29	5.41	225.3	190.8	M	70.5479	172	73	Never smoker	Never drank alcohol	1	2	2	2	2	2	2	2	2	2	2	2	2	2
855834	left	2	I	2	2	1	2	8.2	4.31	8.08	3-4	4.68	5.61	109.3	216.3	M	70.5479	172	73	Never smoker	Never drank alcohol	1	2	2	2	2	2	2	2	2	2	2	2	2	2
855849	right	2	III	1	1	2	1	7.34	4.39	7.62	3-4	6.77	4.72	247.9	172	M	65.1178	172	70	Current smoker	Currently drinking	1	2	2	2	1	2	2	2	2	2	2	2	2	2
855849	left	2	III	1	1	2	1	6.06	3.05	7.27	4M	5.11	5.69	154.1	138.7	M	65.1178	172	70	Current smoker	Currently drinking	1	2	2	2	1	2	2	2	2	2	2	2	2	2
856186	right	1	III	2	3	1	2	7.34	2.47	7.33	4M	4.77	3.66	142.4	188.8	M	73.9342	157	44	Former smoker	Never drank alcohol	1	2	2	2	2	2	2	2	2	2	2	2	2	2
856186	left	1	III	2	3	1	2	6.81	2.24	7.66	3-4	4.69	4.36	87.3	154.8	M	73.9342	157	44	Former smoker	Never drank alcohol	1	2	2	2	2	2	2	2	2	2	2	2	2	2
856200	right	2	III	2	1	2	1	6.89	3.94	8.35	3M	5.37	5.12	107.4	130.1	F	63.8164	151	50	Current smoker	Never drank alcohol	2	1	2	2	1	2	2	2	2	2	2	2	2	2
856200	left	2	III	2	1	2	1	6.79	3.54	8.37	3M	5.87	4.85	48	141.3	F	63.8164	151	50	Current smoker	Never drank alcohol	2	1	2	2	1	2	2	2	2	2	2	2	2	2
856326	right	2	II	2	2	1	2	8.58	3.39	6.45	4D	4.31	3.76	142.6	99.8	M	68.9671	170	80	Current smoker	Never drank alcohol	1	1	2	2	2	2	2	2	2	2	2	2	2	2
856326	left	2	II	2	2	2	2	7.83	3.41	7.95	3-4	4.96	3.78	70.5	182	M	68.9671	170	80	Current smoker	Never drank alcohol	1	1	2	2	2	2	2	2	2	2	2	2	2	2
856412	right	1	II	2	1	1	2	6.09	4.29	7.98	4D	5.69	2.88	75.6	82.2	M	61.5151	166	69	Current smoker	Currently drinking	1	1	2	2	2	2	2	2	2	2	2	2	2	2
856412	left	1	II	2	1	1	2	6.18	3.08	6.96	4-5	4.56	5.41	75	65.8	M	61.5151	166	69	Current smoker	Currently drinking	1	1	2	2	2	2	2	2	2	2	2	2	2	2
856579	right	2	III	2	1	2	1	9.7	3.2	7.59	3-4	5.38	4.74	187.6	141.9	F	60.9233	158	59	Never smoker	Never drank alcohol	1	2	2	2	2	2	2	2	2	2	2	2	2	2
856579	left	2	III	2	1	2	1	7.78	4.21	8	3-4	4.5	4.91	122.2	84.1	F	60.9233	158	59	Never smoker	Never drank alcohol	1	2	2	2	2	2	2	2	2	2	2	2	2	2
856665	right	2	I	1	1	2	1	9.15	2.91	7.74	3M	6.22	6.04	161.3	81.5	M	55.663	166	71	Current smoker	Never drank alcohol	1	2	2	2	1	2	2	2	2	2	2	2	2	2
856665	left	1	I	1	1	1	1	6.78	3.85	7.15	3M	5.79	5	71.2	116.3	M	55.663	166	71	Current smoker	Never drank alcohol	1	2	2	2	1	2	2	2	2	2	2	2	2	2
856678	right	2	I	2	2	2	2	10	2.71	7.99	3-4	4.76	5.77	251.9	189.3	M	81.6411	166	72	Never smoker	Never drank alcohol	1	1	1	2	1	2	2	2	2	2	2	2	2	2
856678	left	1	I	2	2	2	1	9.56	3.92	8.02	3M	5.83	5.84	118.7	200.5	M	81.6411	166	72	Never smoker	Never drank alcohol	1	1	1	2	1	2	2	2	2	2	2	2	2	2
856720	right	2	II	2	2	2	1	5.8	4.18	5.29	4M	4.67	4.61	138.8	110.8	F	68.5808	162	55	Former smoker	Never drank alcohol	1	1	2	2	1	2	2	2	2	2	2	2	2	2
856720	left	2	II	2	2	1	1	4.96	4.8	6.67	3-4	4.41	4.37	54.1	157.6	F	68.5808	162	55	Former smoker	Never drank alcohol	1	1	2	2	1	2	2	2	2	2	2	2	2	2
856864	right	1	III	2	3	1	2	5.45	3.49	8.06	4M	7.29	3.28	184.7	145.1	M	74.7973	155	65	Never smoker	Never drank alcohol	1	2	2	2	1	2	2	2	2	2	2	2	2	2
856864	left	1	III	2	3	1	2	6.05	3.3	8.23	3-4	3.58	3.31	113.5	122.6	M	74.7973	155	65	Never smoker	Never drank alcohol	1	2	2	2	1	2	2	2	2	2	2	2	2	2
857014	right	2	I	2	4	2	1	7.25	3.85	5.62	5M	6.01	3.81	130	111.4	M	36.4356	165	78	Never smoker	Never drank alcohol	1	2	2	2	2	2	2	2	2	2	2	2	2	2
857014	left	2	I	2	4	2	2	6.66	3.34	5.2	5M	6.13	4.45	35.5	127.8	M	36.4356	165	78	Never smoker	Never drank alcohol	1	2	2	2	2	2	2	2	2	2	2	2	2	2
857033	right	2	III	2	3	1	2	7.58	4.24	6.66	4U	6.41	4.4	112.5	217	M	63.9507	155	50	Former smoker	Former drinker	2	2	2	2	2	2	2	2	2	2	2	2	2	2
857033	left	2	III	2	3	1	2	7.76	3.5	7.56	3-4	5.36	4.65	84.6	153.7	M	63.9507	155	50	Former smoker	Former drinker	2	2	2	2	2	2	2	2	2	2	2	2	2	2
857946	left	1	II	2	2	1	2	8.67	3.13	7.63	4D	5.45	4.44	104.3	114.5	M	64.4986	170	84	Current smoker	Former drinker	1	2	2	2	2	2	2	2	2	2	2	2	2	2
858316	left	2	III	2	4	1	2	7.1	3.04	7.46	4U	4.9	5.99	92.8	261.2	M	72.6164	165	68	Current smoker	Never drank alcohol	1	2	2	2	2	2	2	2	2	2	2	2	2	2
858424	right	2	II	2	4	2	1	8.98	4.09	8.18	3M	5.68	3.77	190.9	134.2	M	67.1068	164	72.3	Never smoker	Currently drinking	1	1	2	2	2	2	2	2	2	2	1	2	2	2
858424	left	2	II	2	4	1	1	7.49	3.58	8.85	3M	5.08	4.31	90.1	172.8	M	67.1068	164	72.3	Never smoker	Currently drinking	1	1	2	2	2	2	2	2	2	2	1	2	2	2
858549	right	2	II	2	3	1	2	7.49	2.31	7.76	4U	5.06	4.42	182.1	147.9	M	67.7014	170	63	Current smoker	Currently drinking	2	2	2	2	1	2	2	2	2	2	2	2	2	2
858549	left	2	II	2	3	1	1	7.95	2.99	8.5	3-4	4.68	4.91	104	134.8	M	67.7014	170	63	Current smoker	Currently drinking	2	2	2	2	1	2	2	2	2	2	2	2	2	2
858901	right	1	I	2	2	2	2	7.65	2.44	6.67	5D	5.13	5.64	159.6	166.3	M	77.3753	177	89	Former smoker	Never drank alcohol	1	2	2	2	2	2	2	2	2	2	2	2	2	2
858901	left	1	I	2	2	1	2	6.24	2.19	5.03	6M	7.05	5.11	214.3	175.6	M	77.3753	177	89	Former smoker	Never drank alcohol	1	2	2	2	2	2	2	2	2	2	2	2	2	2
858909	right	1	III	2	3	2	2	6.89	1.42	9.26	3M	6.27	5.66	43.6	107.7	M	59.1233	167	61	Current smoker	Never drank alcohol	1	2	2	2	1	2	2	2	2	2	2	2	2	2
858909	left	2	III	2	3	1	2	5.79	3.38	9.57	3D	4.38	4.27	50.9	69.3	M	59.1233	167	61	Current smoker	Never drank alcohol	1	2	2	2	1	2	2	2	2	2	2	2	2	2
858984	right	2	I	2	4	1	1	8.53	3.26	6.43	4M	4.66	5.12	141	149.5	F	62.8356	176	79	Current smoker	Never drank alcohol	2	2	2	2	2	2	2	2	2	2	2	2	2	2
858984	left	2	I	2	4	1	1	7.33	3.93	7.36	3U	4.71	4.08	37.9	203.2	F	62.8356	176	79	Current smoker	Never drank alcohol	2	2	2	2	2	2	2	2	2	2	2	2	2	2
859077	right	2	III	1	3	1	2	7.65	3.18	7.56	4U	6.8	5.09	135.1	107.8	F	68.8301	157	52	Former smoker	Never drank alcohol	2	2	2	2	2	2	2	2	2	2	2	2	2	2
859077	left	2	III	1	3	1	2	8.38	3.67	8.88	3M	7.24	4.6	83.7	101.7	F	68.8301	157	52	Former smoker	Never drank alcohol	2	2	2	2	2	2	2	2	2	2	2	2	2	2
859120	right	1	II	2	1	2	1	6.06	3.83	7.78	3D	6.15	5.55	356.3	155.9	F	66.3315	160	65	Never smoker	Never drank alcohol	2	2	1	2	1	2	2	2	2	2	2	2	2	2
859120	left	1	II	2	1	2	2	7.46	2.64	6.71	4D	5.92	5.06	142.3	256.3	F	66.3315	160	65	Never smoker	Never drank alcohol	2	2	1	2	1	2	2	2	2	2	2	2	2	2
859731	right	2	I	2	4	2	1	8.94	3.09	7.1	3D	5.05	4.13	175.3	147.8	M	71.0685	155	55	Never smoker	Never drank alcohol	1	1	2	2	2	2	2	2	2	2	2	2	2	2
859731	left	2	I	2	4	2	1	9.13	2.78	7.63	4D	5.48	5.45	51.2	265.4	M	71.0685	155	55	Never smoker	Never drank alcohol	1	1	2	2	2	2	2	2	2	2	2	2	2	2
859776	right	1	II	2	1	1	1	6.66	3.83	7.49	3-4	4.86	5.12	135.9	179.9	M	64.7589	168	75	Never smoker	Former drinker	1	2	1	2	2	2	2	2	2	2	2	2	2	2
859776	left	2	II	2	1	1	1	6.26	2.58	7.13	4U	5.95	3.22	93.9	137.8	M	64.7589	168	75	Never smoker	Former drinker	1	2	1	2	2	2	2	2	2	2	2	2	2	2
859822	right	2	III	2	2	1	2	9.12	4.48	7.28	4M	4.85	5.17	199	148.9	M	61.463	175	82	Current smoker	Currently drinking	1	2	2	2	2	2	2	2	2	2	2	2	2	2
859822	left	2	III	2	2	1	1	8.71	3.49	7.06	4-5	5.44	5	89.2	154.8	M	61.463	175	82	Current smoker	Currently drinking	1	2	2	2	2	2	2	2	2	2	2	2	2	2
859839	right	2	III	2	2	1	1	7.61	3.56	8.34	4D	6.36	5.35	107.3	79.1	M	60.3836	173	75	Former smoker	Never drank alcohol	1	2	2	2	2	2	2	2	2	2	2	2	2	2
859843	right	2	III	1	1	2	2	7.38	3.98	6.64	4D	5.71	4.77	84.7	464.6	M	58.2082	170	72	Former smoker	Former drinker	1	2	2	2	1	2	2	2	2	2	1	2	2	2
859843	left	2	III	1	1	1	2	6.09	4.32	7.08	4D	4.81	5.43	47.6	503.4	M	58.2082	170	72	Former smoker	Former drinker	1	2	2	2	1	2	2	2	2	2	2	2	2	2
859859	right	2	III	2	1	1	2	7.27	2.94	7.29	3D	5.3	5.19	185.4	111.7	M	67.5836	175	87	Never smoker	Never drank alcohol	1	2	2	2	2	2	2	2	2	2	2	2	2	2
859859	left	1	III	2	1	2	1	5.71	3.89	7.78	3D	5.49	2.99	69.3	77.7	M	67.5836	175	87	Never smoker	Never drank alcohol	1	2	2	2	2	2	2	2	2	2	1	2	2	2
860156	right	2	III	2	1	2	2	6.36	2.96	8.19	3-4	4.98	4.01	123.6	133.1	M	58.4712	152	58	Current smoker	Never drank alcohol	1	2	2	2	1	2	2	2	2	2	2	2	2	2
860156	left	2	III	2	1	2	2	5.4	3.79	8.59	3D	4.54	4.22	66	119	M	58.4712	152	58	Current smoker	Never drank alcohol	1	2	2	2	1	2	2	2	2	2	2	2	2	2
860241	right	2	III	2	2	2	2	7.31	2.83	8.05	4M	5.72	4.8	115.9	110	M	75.6822	173	67.1	Never smoker	Currently drinking	2	2	2	2	2	2	2	2	2	2	2	2	2	2
860241	left	1	III	2	2	2	2	6.89	3.29	7.58	4D	4.35	3.28	66.3	159.6	M	75.6822	173	67.1	Never smoker	Currently drinking	2	2	2	2	2	2	2	2	2	2	2	2	2	2
860342	right	2	I	1	4	2	2	6.15	3.52	6.94	4U	7.87	6.8	95	75.9	M	50.9534	175	70	Current smoker	Never drank alcohol	2	1	2	2	2	2	2	2	2	2	2	2	2	2
860379	right	2	II	2	4	2	2	7.54	4.19	7.05	4D	5.17	4.69	52.7	97.7	M	55.2986	170	67.5	Current smoker	Never drank alcohol	2	1	1	2	2	2	2	2	2	2	2	2	2	2
860611	right	2	I	2	3	1	1	5.33	3.73	8.26	3-4	5.61	5.17	174.8	119.2	M	82.4219	169	67	Never smoker	Never drank alcohol	1	2	2	2	1	2	2	2	2	2	2	2	2	2
860611	left	1	I	2	3	1	1	8.13	3.3	7.94	3-4	4.92	4.94	94.5	160.4	M	82.4219	169	67	Never smoker	Never drank alcohol	1	2	2	2	1	2	2	2	2	2	2	2	2	2
860878	right	2	I	2	2	1	2	9.35	3.67	6.87	4-5	4.41	4.06	241.4	94.4	M	67.1479	175	90	Current smoker	Currently drinking	1	2	1	2	1	2	2	2	2	2	2	2	2	2
860878	left	2	I	2	2	1	2	9.97	3.31	5.85	4-5	3.61	3.51	90.2	104.7	M	67.1479	175	90	Current smoker	Currently drinking	1	2	1	2	1	2	2	2	2	2	2	2	2	2
860927	right	2	III	2	2	2	2	7.45	3.58	7.49	3D	4.25	5.15	67.5	118.7	M	64.3616	172	71	Former smoker	Former drinker	1	2	2	2	2	2	2	2	2	2	2	2	2	2
860927	left	2	III	2	2	2	2	7.06	4.37	7.11	4U	4.79	5.73	54.5	132.5	M	64.3616	172	71	Former smoker	Former drinker	1	2	2	2	2	2	2	2	2	2	2	2	2	2
860942	right	2	II	2	2	2	2	6.12	3.44	7.61	4U	6.37	5.57	52.2	76.4	M	74.5315	173	69	Never smoker	Never drank alcohol	2	2	2	2	2	2	2	2	2	2	2	2	2	2
860942	left	2	II	2	2	2	2	6.7	2.93	7.14	4U	5.88	6.63	83.9	203.7	M	74.5315	173	69	Never smoker	Never drank alcohol	2	2	2	2	2	2	2	2	2	2	2	2	2	2
861165	right	1	III	2	4	2	1	6.76	3.71	6.59	3D	5.63	3.93	130.1	81.2	M	63.137	158	74	Never smoker	Currently drinking	2	2	2	2	2	2	2	2	2	2	2	2	2	2
861165	left	1	III	2	4	2	1	6.47	3.79	6.32	4M	5.73	5.09	148.5	112	M	63.137	158	74	Never smoker	Currently drinking	2	2	2	2	2	2	2	2	2	2	2	2	2	2
861291	right	1	II	1	2	2	1	7.18	3.01	6.64	4U	4.87	4.55	190.6	161.4	M	74.1479	160	59	Never smoker	Never drank alcohol	2	1	2	2	2	2	2	2	2	2	2	2	2	2
861291	left	1	II	1	2	1	1	6.59	3.83	5.75	4U	5.01	4.75	157.6	116.2	M	74.1479	160	59	Never smoker	Never drank alcohol	2	1	2	2	2	2	2	2	2	2	2	2	2	2
861307	right	2	III	2	2	1	1	7.98	3.32	6.74	3D	3.39	3.71	139.7	237.3	M	65.9973	166	55	Never smoker	Never drank alcohol	2	1	2	2	1	2	2	2	2	2	2	2	2	2
861307	left	2	III	2	2	1	1	7.55	3.73	7.36	3D	4.33	4.39	43.8	406	M	65.9973	166	55	Never smoker	Never drank alcohol	2	1	2	2	1	2	2	2	2	2	2	2	2	2
861331	right	2	I	1	2	2	1	8.34	1.77	7.77	3-4	5.51	4.85	190.7	121.5	M	68.0247	170	60	Former smoker	Former drinker	1	1	1	2	2	2	2	2	2	2	2	2	2	2
861331	left	1	I	1	2	2	1	6.28	3.58	8.2	3D	2.62	2.05	123.5	101	M	68.0247	170	60	Former smoker	Former drinker	1	1	1	2	2	2	2	2	2	2	2	2	2	2
861496	right	2	III	2	1	1	1	9.75	4.52	9.29	3D	5.85	4.72	228.6	153.8	M	67.0164	170	74	Former smoker	Currently drinking	1	1	1	2	2	2	2	2	2	2	2	2	2	2
861496	left	2	III	2	1	1	2	8.11	3.54	9.95	3U	7.38	4.84	149.1	195.2	M	67.0164	170	74	Former smoker	Currently drinking	1	1	1	2	2	2	2	2	2	2	2	2	2	2
861508	right	2	II	2	1	2	2	6.85	4.47	5.79	4D	4.47	3.46	122.1	204.4	M	72.1507	165	79	Current smoker	Currently drinking	1	2	2	2	2	2	2	2	2	2	2	2	2	2
861508	left	2	II	2	1	2	2	6.82	4.42	4.15	4D	5.25	4.21	60.4	180	M	72.1507	165	79	Current smoker	Currently drinking	1	2	2	2	2	2	2	2	2	2	2	2	2	2
861568	right	1	I	1	4	2	1	8.86	3.97	6.61	3D	4.43	4.54	204.6	235.9	M	85.1589	165	82	Current smoker	Currently drinking	2	2	2	2	2	2	2	2	2	2	2	2	2	2
861568	left	1	I	1	4	2	1	8.72	3.12	7.65	3M	3.24	3.44	233.4	232.1	M	85.1589	165	82	Current smoker	Currently drinking	2	2	2	2	2	2	2	2	2	2	2	2	2	2
862149	right	2	III	2	1	2	1	7.03	3.31	5.83	4-5	4.79	3.5	64.4	49.2	M	55.337	177	75	Current smoker	Currently drinking	2	2	2	2	2	2	2	2	2	2	2	2	2	2
862149	left	2	III	2	1	2	2	6.18	3.3	6.18	5U	4.48	3.92	44.3	86.4	M	55.337	177	75	Current smoker	Currently drinking	2	2	2	2	2	2	2	2	2	2	2	2	2	2
862379	left	2	III	1	1	2	2	6.11	3.75	7.6	4D	6.03	5.5	74.6	98.1	M	65.0904	165	65	Never smoker	Never drank alcohol	2	2	2	2	2	2	2	2	2	2	2	2	2	2
862464	right	2	II	2	1	2	1	7.48	3.18	7.14	4D	4.9	3.16	100.5	156.5	M	70.0932	170	80	Current smoker	Never drank alcohol	1	2	2	2	1	2	2	2	2	2	2	2	2	2
862464	left	2	II	2	1	2	1	7.06	2.64	6.96	4-5	5.42	4.74	58.9	164.5	M	70.0932	170	80	Current smoker	Never drank alcohol	1	2	2	2	1	2	2	2	2	2	2	2	2	2
862874	right	2	I	2	1	2	2	7.52	4.07	8.43	3D	6.45	5.79	216.5	221.2	M	62.0137	165	81	Never smoker	Currently drinking	2	2	2	2	2	2	2	2	2	2	2	2	2	2
862874	left	1	I	2	1	2	2	7.18	4.63	7.6	3M	5.05	4.01	181	177.4	M	62.0137	165	81	Never smoker	Currently drinking	2	2	2	2	2	2	2	2	2	2	2	2	2	2
