# Supplementary material for: Age‐Related Anatomical Changes in Carotid Artery Stenosis and Its Impact on Postoperative Complications in Stenting and Endarterectomy
Source: CNS Neurosci Ther. 2025 Jul 23;31(7):e70527. doi: 10.1111/cns.70527 (PMC12287541; doi:10.1111/cns.70527)
Supplement: Supplementary file 3 — Table S2. Variables significantly associated with postoperative complications under univariate regression. Table S1. Baseline characteristics of patients presenting with carotid artery stenosis. [file CNS-31-e70527-s001.xlsx]

## Sheet: 手术分析
Table S2. Baseline and Outcome Characteristics of Patients Undergoing CAS or CEA for Carotid Artery Stenosis
ID	tandem lesions	side	surgery	symptomatic stenosis	postoperative complications	type of complication	aortic arch classification	Variations in the aortic arch	aortic arch classification	CCA ostial lesions	CCA puncture-site lesions	CCA diameter	CCA depth above the clavicle	distance to carotid bifurcation	CCA bifurcation location	proximal ICA diameter	distal ICA diameter	CCA tortuosity index	ICA tortuosity index	gender	age	height	weight	smoking history	alcohol use history	hypertension	diabetes mellitus	coronary artery disease	peripheral arterial disease	hyperlipidemia	atrial fibrillation	heart failure	peptic ulcer disease	asthma	COPD	gout	hepatic/renal fysfunction	hematologic disorders	Takayasu arteritis
795980	2	left	CAS	1	2	NA	I	2	2	2	2	5.02	3.76	9.16	3U	3.43	3.16	109.5	291.8	M	68.0986	165	72	Former smoker	Currently drinking	1	2	2	2	2	2	2	2	2	2	2	2	2	2
796025	2	left	CAS	2	2	NA	I	2	4	2	2	6.81	4.3	3.57	6M	5.09	3.19	64.4	71	M	63.2521	165	72	Never smoker	Currently drinking	2	2	2	2	1	2	2	2	2	2	2	2	2	2
796237	1	left	CAS	2	1	asymptomatic infarcts	III	2	2	2	2	5.31	5.19	9.86	3-4	5.17	2.47	114.2	110.9	M	75.7753	170	60	Never smoker	Never drank alcohol	2	1	2	2	2	2	2	2	2	2	2	2	2	2
796246	1	left	CAS	1	2	NA	I	2	2	1	2	7.49	3.78	7.37	3D	2.94	3.46	177.9	202.9	F	66.2932	160	60	Never smoker	Never drank alcohol	1	1	2	2	2	2	2	2	2	2	2	2	2	2
796684	2	left	CEA	1	2	NA	III	2	1	1	2	6.42	3.97	8.08	3-4	5.49	3.46	70.4	178.3	M	78.2658	170	70	Never smoker	Never drank alcohol	1	2	1	2	1	1	2	2	2	2	2	2	2	2
797001	2	left	CEA	1	2	NA	III	1	4	2	2	6.19	3.14	6.21	5U	5.43	5.32	94.7	87.2	F	63.1781	155	55	Never smoker	Never drank alcohol	2	1	2	2	2	2	2	2	2	2	2	2	2	2
797221	2	right	CAS	1	1	asymptomatic infarcts	III	2	1	2	2	8.47	3.35	9.38	3M	4.06	3.66	68.4	122.9	M	63.7534	165	73	Never smoker	Never drank alcohol	1	1	2	2	2	2	2	2	2	2	2	2	2	2
797227	2	right	CAS	1	2	NA	II	2	1	2	2	7.25	2.74	7.23	3D	6.55	4.21	147.1	78	F	65.4904	160	60	Never smoker	Never drank alcohol	1	2	2	2	2	2	2	2	2	2	2	2	2	2
797254	2	right	CEA	2	2	NA	II	2	4	1	2	6.87	2.73	6.32	4-5	4.81	3.98	78.7	78.7	M	64.2959	158	50	Current smoker	Currently drinking	2	2	2	2	2	2	2	2	2	2	2	2	2	2
797453	2	left	CAS	1	1	asymptomatic infarcts	III	2	2	1	2	6.54	3.46	7.51	4U	4.83	4.11	62.6	168.4	M	88.2219	172	75	Never smoker	Never drank alcohol	2	1	2	2	2	2	2	2	2	2	2	2	2	2
797473	2	left	CEA	1	2	NA	III	2	2	2	2	6.89	3.25	8.71	4D	5.75	5.26	65.2	112.2	M	74.4877	178	70	Never smoker	Never drank alcohol	1	2	2	2	1	2	2	2	2	2	2	2	2	2
797595	2	right	CAS	2	1	asymptomatic infarcts	III	1	2	2	2	9.1	2.95	8.89	3M	7.98	5.74	163.2	240.3	M	69.8493	172	74	Never smoker	Never drank alcohol	1	2	1	2	2	2	2	2	2	2	2	2	2	2
797751	2	left	CAS	1	1	asymptomatic infarcts	II	2	3	1	2	8.08	3.6	8.1	2-3	6.3	5.62	182.1	316.8	M	79.5507	162	68	Never smoker	Never drank alcohol	1	2	2	2	1	2	2	2	2	2	2	2	2	2
797830	2	right	CEA	2	2	NA	III	2	4	2	2	9.05	2.32	8.11	3-4	5.88	4.1	83.9	217.5	M	68.9918	160	57	Current smoker	Never drank alcohol	1	2	2	2	1	2	2	2	2	2	2	2	2	2
798172	2	right	CEA	2	2	NA	I	2	4	2	2	7.81	4.88	6.51	3D	6.29	3.73	176.9	173.7	F	55.1315	160	70	Never smoker	Never drank alcohol	2	1	2	2	2	2	2	2	2	2	2	2	2	2
798221	2	left	CAS	1	2	NA	I	2	1	2	2	7	3.33	8.67	4M	4.98	2.8	11.4	99.3	M	64.737	180	70	Current smoker	Currently drinking	1	2	2	2	2	2	2	2	2	2	2	2	2	2
798416	2	left	CEA	1	1	asymptomatic infarcts	II	1	1	2	2	7.47	4.91	6.77	3M	6.96	5.17	193.6	217.9	F	71.2164	160	75	Never smoker	Never drank alcohol	1	1	2	2	2	2	2	2	2	2	2	2	2	2
798802	2	right	CAS	1	1	asymptomatic infarcts	I	2	3	1	2	9.05	4.28	7.06	4U	6.65	4.79	116.4	183.8	M	78.2849	170	88	Former smoker	Currently drinking	2	1	2	2	1	2	2	2	2	2	2	2	2	2
798812	1	left	CAS	1	2	NA	I	2	1	2	2	8.43	3.59	8.44	3D	8.35	4.38	135.3	114	M	65.9589	170	90	Former smoker	Currently drinking	1	1	2	2	2	2	2	2	2	2	2	2	2	2
798900	2	right	CEA	1	2	NA	II	2	1	1	1	7.28	3.31	7.98	3-4	6.91	3.62	136.4	99.1	M	52.1342	170	76	Current smoker	Currently drinking	2	2	2	2	2	2	2	2	2	2	2	2	2	2
798925	2	right	CAS	1	1	asymptomatic infarcts	III	2	4	1	2	8.11	3.07	9.07	3-4	5.34	3.79	62.9	128.8	M	63.4712	170	63	Former smoker	Former drinker	2	2	1	2	2	2	2	2	2	2	2	2	2	2
799107	2	right	CAS	1	2	NA	I	2	4	2	2	8.66	3.71	7.13	3-4	5.82	3.49	170.6	73.7	M	49.7315	170	80	Never smoker	Currently drinking	1	1	2	2	1	2	2	2	2	2	2	2	2	2
799306	2	right	CAS	1	2	NA	I	2	4	2	2	6.33	3.51	7.32	3D	6.22	4.89	136.1	147.9	M	53.4822	170	53	Never smoker	Never drank alcohol	2	2	2	2	2	2	2	2	2	2	2	2	2	2
799414	2	right	CAS	1	2	NA	I	2	1	2	2	7.04	3.91	6.12	4M	6.04	4.22	136.1	47.1	M	64.6	170	60	Never smoker	Never drank alcohol	1	2	2	2	1	2	2	2	2	2	2	2	2	2
799833	1	right	CEA	1	1	asymptomatic infarcts	II	2	1	2	2	7.7	3.02	8.04	4M	2.66	2.45	66.1	61.2	M	56.5425	180	74	Current smoker	Currently drinking	2	2	2	2	2	2	2	2	2	2	2	2	2	2
799853	2	right	CEA	2	2	NA	I	2	2	2	2	7.46	3.42	8.05	4M	6.28	3.86	157.9	185	M	67.0247	169	62	Former smoker	Currently drinking	1	2	2	2	1	2	2	2	2	2	2	2	2	2
799930	2	right	CEA	1	2	NA	I	2	1	1	2	7.77	2.28	8	4M	5.36	3.76	76.3	57.2	M	69.8986	175	56	Former smoker	Currently drinking	2	2	2	2	1	2	2	2	2	2	2	2	2	2
799934	2	right	CAS	2	2	NA	III	2	4	2	2	8.36	2.44	8.65	3M	5.89	4.21	116.6	134	M	48.6685	172	84	Never smoker	Never drank alcohol	1	2	2	2	2	2	2	2	2	2	2	2	2	2
799989	1	left	CEA	1	2	NA	I	2	1	1	2	6.23	3.72	6.79	4D	6.51	5.59	76.3	85.3	M	60.2082	176	78	Never smoker	Never drank alcohol	1	1	2	2	2	2	2	2	2	2	1	2	2	2
800094	2	left	CEA	1	2	NA	III	1	3	1	2	6.25	3.34	8.44	4U	5.15	3.15	50.2	76.3	M	66.674	166	70	Former smoker	Currently drinking	1	2	2	2	1	2	2	2	2	2	2	2	2	2
800550	2	right	CAS	2	2	NA	I	2	4	2	2	5.72	1.51	8.56	4M	5.02	4.37	64.6	54.9	M	50.4082	170	65	Never smoker	Never drank alcohol	2	2	2	2	1	2	2	2	2	2	2	2	2	2
800551	2	right	CAS	1	2	NA	I	1	2	2	2	7.73	2.3	8.2	3-4	3.59	3.34	183.1	108	M	64.8466	170	75	Current smoker	Never drank alcohol	1	2	2	2	2	2	2	2	2	2	2	2	2	2
800682	2	right	CAS	1	2	NA	III	2	3	1	1	8.28	1.81	9.79	3U	8.72	4.06	89.8	167.1	M	76.4986	158	49	Current smoker	Former drinker	1	2	2	2	1	2	2	2	2	2	2	2	2	2
800695	1	left	CEA	1	2	NA	I	2	4	2	2	7	3.45	10.2	3U	5.86	4.45	37.2	87.7	M	47.9699	165	56	Current smoker	Never drank alcohol	1	2	2	2	1	2	2	2	2	2	2	2	2	2
800696	2	right	CEA	1	2	NA	I	2	1	2	2	7.41	4.93	8.92	3M	7.79	3.21	153.2	89.8	M	65.6521	170	74	Current smoker	Currently drinking	2	1	2	2	2	2	2	2	2	2	2	2	2	2
800696	2	left	CEA	2	2	NA	I	2	1	2	2	6.3	3.43	8.42	3D	4.75	4.5	70.7	174.4	M	65.6521	170	74	Current smoker	Currently drinking	2	1	2	2	2	2	2	2	2	2	2	2	2	2
800764	2	left	CAS	1	2	NA	I	2	4	2	2	7.79	3.84	7.15	3U	6.69	5.71	130.8	198.8	M	57.074	176	101	Never smoker	Never drank alcohol	2	2	1	2	2	2	2	2	2	2	2	2	2	2
800967	2	right	CEA	2	2	NA	I	2	1	1	2	6.15	3.67	7.06	4-5	4.91	4.09	133.8	110	M	62.8795	172	70	Former smoker	Never drank alcohol	2	2	2	2	2	2	2	2	2	2	2	2	2	2
801050	2	left	CEA	1	2	NA	I	2	3	2	2	7.49	3.06	7.44	4M	5.63	4.35	37.1	104.3	M	75.4192	170	69	Never smoker	Never drank alcohol	1	2	1	2	2	1	2	2	2	2	2	2	2	2
801053	2	left	CEA	2	2	NA	II	2	1	1	2	6.04	3.63	6.74	4M	6.66	4.91	86.7	194.4	M	50.0411	168	80	Former smoker	Former drinker	1	2	2	2	2	2	2	2	2	2	2	2	2	2
801839	2	right	CAS	1	2	NA	III	2	2	2	2	6.98	2.97	7.74	3-4	7.14	3.45	133.5	89	M	65.8301	170	55	Current smoker	Never drank alcohol	1	2	2	2	2	1	2	2	2	2	2	2	2	2
802240	1	left	CAS	1	2	NA	II	2	4	2	2	6.66	3.42	9.31	3-4	6.99	5.28	122.2	195	M	59.1534	175	70	Never smoker	Never drank alcohol	1	1	2	2	2	2	2	2	2	2	2	2	2	2
802277	1	right	CEA	2	2	NA	I	1	4	2	2	7.55	4.18	8.01	3-4	6.26	3.09	190.1	104.3	M	61.5507	176	92	Never smoker	Never drank alcohol	1	2	1	2	2	2	2	2	2	2	2	2	2	2
802389	2	right	CAS	1	2	NA	I	2	4	2	2	6.85	1.75	9.38	3-4	8.66	5.15	29.6	88.6	M	49.9123	172	65	Never smoker	Never drank alcohol	1	2	2	2	2	2	2	2	2	2	2	2	2	2
802389	2	left	CAS	1	2	NA	I	2	4	2	2	7.35	2.57	9.79	3-4	5.57	4.45	67.3	66.9	M	49.9123	172	65	Never smoker	Never drank alcohol	1	2	2	2	2	2	2	2	2	2	2	2	2	2
802435	2	right	CEA	1	2	NA	II	2	3	1	1	6.89	3.68	6.89	3-4	5.33	3.76	99.7	118.5	M	73.8137	170	65	Current smoker	Never drank alcohol	1	1	2	2	2	1	2	2	2	2	2	2	2	2
802470	2	right	CAS	1	2	NA	I	2	1	2	2	5.59	2.71	7.53	3D	7.23	4.12	75.6	190.4	M	63.3288	175	80	Never smoker	Never drank alcohol	2	2	2	2	1	2	2	2	2	2	2	2	2	2
802481	2	right	CAS	2	2	NA	I	2	4	2	2	7.83	2.29	7.11	3D	6.7	4.38	121.7	188.9	M	68.1726	168	70	Never smoker	Never drank alcohol	2	1	2	2	2	2	2	2	2	2	2	2	2	2
802533	2	right	CAS	2	2	NA	I	2	1	2	2	7.31	2.08	8.01	3D	7.11	3.66	193.4	100.2	F	58.3425	162	71	Never smoker	Currently drinking	1	2	2	2	1	2	2	2	2	2	2	2	2	2
802533	2	left	CEA	2	2	NA	I	2	1	1	2	6.86	3.36	9.04	3M	5.13	4.28	116.8	174.5	F	58.3425	162	71	Never smoker	Currently drinking	1	2	2	2	1	2	2	2	2	2	2	2	2	2
802581	1	right	CEA	1	1	cerebral infarction	I	2	2	2	2	7.12	2.81	7.58	4M	6.81	5.31	127.1	95.4	M	68.1425	175	70	Current smoker	Currently drinking	1	1	1	1	1	2	2	2	2	2	2	2	2	2
802607	1	right	CEA	1	2	NA	I	2	3	2	2	7.97	5.68	5.9	3D	5.17	1.9	287.4	256.5	F	78.6027	158	59	Never smoker	Never drank alcohol	1	1	1	2	1	2	2	2	2	2	2	2	2	2
802675	2	left	CAS	1	2	NA	I	2	1	2	2	7.55	4.73	6.63	4D	5.69	4.75	101.1	192.7	M	58.3753	168	77	Never smoker	Never drank alcohol	1	1	2	2	1	2	2	2	2	2	2	2	2	2
802702	2	left	CAS	1	2	NA	II	2	1	2	2	8.09	3.72	9.68	3-4	5.69	6.18	51.2	164.9	M	65.8329	176	76	Former smoker	Never drank alcohol	1	2	2	2	2	2	2	2	2	2	2	2	2	2
802760	2	left	CEA	1	2	NA	III	1	1	2	2	7.03	3.83	6.3	5U	4.24	4	109.4	190.5	M	65.8822	165	62	Former smoker	Never drank alcohol	2	2	2	2	2	2	2	2	2	2	2	2	2	2
802902	2	left	CAS	1	2	NA	II	2	1	2	2	5.57	3.32	6.74	4U	6.78	2.94	83.4	135.4	M	80.6384	167	63	Never smoker	Never drank alcohol	2	2	2	2	2	2	2	1	2	2	2	2	2	2
802953	2	right	CEA	1	1	asymptomatic infarcts	I	2	4	2	2	6.48	3.47	6.41	3-4	5.36	4.13	352	156.7	F	68.2685	150	45	Never smoker	Never drank alcohol	1	2	1	2	1	2	2	2	2	2	2	2	2	2
803283	2	right	CAS	1	2	NA	I	2	1	2	2	7.72	3.92	8.71	3-4	7.06	4.65	137.3	162.7	M	64.726	171	72	Former smoker	Never drank alcohol	1	2	2	2	2	2	2	2	2	2	2	2	2	2
803313	2	right	CEA	2	2	NA	III	1	4	2	2	6.43	3.5	6.04	4M	6.35	4.44	131	214	M	54.874	176	79	Former smoker	Never drank alcohol	2	2	1	2	2	2	2	2	2	2	2	2	2	2
803356	2	right	CAS	1	1	asymptomatic infarcts	II	2	4	2	2	9.3	3.93	9.16	3D	4.41	4.19	312	237.8	F	67.6466	165	72	Never smoker	Never drank alcohol	1	2	2	2	2	2	2	2	2	2	2	2	2	2
803942	2	right	CEA	1	2	NA	I	2	2	1	2	5.48	2.98	6.99	4U	4.81	2.42	114.4	107.2	M	54.2055	156	65	Never smoker	Never drank alcohol	1	2	2	2	1	2	2	2	2	2	2	2	2	2
804005	2	left	CAS	2	2	NA	I	2	4	2	2	5.86	3.53	9	4D	5.28	3.68	37	81.6	M	49.6986	170	74	Never smoker	Currently drinking	2	2	2	2	2	2	2	2	2	2	2	2	2	2
804637	2	left	CEA	2	2	NA	III	2	2	1	2	6.93	3.66	9.83	3D	7.4	6.04	67.3	187.4	M	67.0877	162	64	Never smoker	Never drank alcohol	1	2	2	2	1	2	2	2	2	2	2	2	2	2
804668	2	left	CEA	1	2	NA	II	1	1	2	2	5.81	3.33	7.88	4-5	6.34	4.85	51.3	74.2	M	47.4904	173	77	Never smoker	Currently drinking	1	1	2	2	2	2	2	2	2	2	2	2	2	2
804675	2	left	CEA	1	2	NA	I	2	3	2	2	6.85	3.99	8.19	3-4	5.9	4.78	73.7	167.8	M	62.6055	173	70	Current smoker	Currently drinking	1	2	2	2	1	2	2	2	2	2	2	2	2	2
804777	2	right	CEA	2	1	asymptomatic infarcts	I	2	3	2	2	5.89	4.29	7.95	4U	6.43	3.93	86.9	96.6	M	64.5699	173	77	Former smoker	Currently drinking	2	1	1	2	1	2	2	2	2	2	2	2	2	2
804789	2	right	CEA	1	2	NA	II	2	3	1	2	7.8	4.71	6.92	3-4	6.56	4.12	169.8	110.63	M	64.6548	166	71	Former smoker	Former drinker	1	1	1	2	1	2	2	2	2	2	2	2	2	2
804882	2	left	CAS	2	2	NA	II	1	4	2	2	5.33	2.57	7.96	4U	4.05	4.43	109.3	115.7	M	54.8767	168	60.5	Current smoker	Former drinker	2	1	2	2	2	2	2	2	2	2	2	2	2	2
804893	2	left	CEA	2	2	NA	III	1	2	1	2	5.95	3.4	6.3	4M	4.19	3.87	117.2	130.8	F	66.6164	158	60	Never smoker	Never drank alcohol	1	2	1	2	2	2	2	2	2	2	2	2	2	2
804971	1	left	CAS	2	2	NA	I	2	1	2	2	8.13	3.73	9.43	3U	5.51	2.57	25.2	141.3	M	67.3781	174	80	Current smoker	Never drank alcohol	1	1	2	2	2	2	2	2	2	2	2	2	2	2
805016	1	right	CAS	2	2	NA	I	2	1	2	2	6.4	3.81	10.12	3D	6.74	1.52	86.9	117.9	M	50.263	183	81	Former smoker	Former drinker	1	2	2	2	1	2	2	2	2	2	2	2	2	2
805019	1	right	CAS	1	1	asymptomatic infarcts	II	1	1	1	2	9.57	3.77	7.13	3D	4.68	3.98	195.9	105.8	M	66.4685	170	79	Never smoker	Never drank alcohol	1	2	2	2	2	2	2	2	2	2	2	2	2	2
805038	1	right	CAS	1	2	NA	III	2	1	2	2	6.46	2.94	9.19	3D	4.72	3.1	83.6	75.1	M	64.1973	171	63	Current smoker	Currently drinking	1	1	2	2	1	2	2	2	2	2	2	2	2	2
805051	2	right	CEA	1	2	NA	I	2	1	1	2	7.44	3.06	5.51	4-5	6.17	4.97	175.4	157.8	M	62.0932	175	78	Former smoker	Currently drinking	1	1	1	2	2	2	2	2	2	2	2	2	2	2
805052	2	right	CEA	1	2	NA	III	2	4	2	2	5.84	3.02	9.53	3-4	5.35	3.83	67.1	124.2	M	51.3205	170	75	Current smoker	Never drank alcohol	2	2	2	2	2	2	2	2	2	2	2	2	2	2
805096	1	left	CEA	2	2	NA	I	2	1	2	2	6.53	2.71	8.98	3-4	4.74	3.04	106.6	109.2	M	56.6986	165	60	Current smoker	Currently drinking	1	2	2	2	1	2	2	2	2	2	2	2	2	2
805207	2	left	CAS	2	2	NA	I	2	4	2	2	6.59	4.3	8.08	4M	5.51	3.64	72.7	100.2	M	61.5425	172	178	Former smoker	Currently drinking	1	1	2	2	2	2	2	2	2	2	2	2	2	2
805229	1	left	CAS	1	2	NA	I	2	3	2	2	7.08	3.68	8.86	2D	2.82	2.06	33.1	323.9	M	56.6055	160	65	Current smoker	Never drank alcohol	1	1	2	2	2	2	2	2	2	2	2	2	2	2
805365	2	right	CAS	1	2	NA	I	2	4	2	2	7.77	2.8	7.15	4M	4.77	3.98	70.3	116	M	59.7014	174	72	Current smoker	Never drank alcohol	1	1	1	2	2	2	2	2	2	2	2	2	2	2
805365	2	left	CAS	2	2	NA	I	2	4	2	2	7.37	3.76	6.19	4-5	4.72	4.13	36.8	112.8	M	59.7014	174	72	Current smoker	Never drank alcohol	1	1	1	2	2	2	2	2	2	2	2	2	2	2
805373	2	right	CEA	1	2	NA	I	2	1	1	2	7.99	3.71	7.91	3D	6.44	3.87	144.9	129.8	M	66.5589	162	65	Former smoker	Former drinker	2	2	2	2	2	2	2	2	2	2	2	2	2	2
805375	1	right	CAS	1	2	NA	I	2	1	2	2	8.85	3.47	6.85	3-4	6.55	3.76	54.8	169.7	M	68.4493	167	68	Current smoker	Currently drinking	1	1	2	2	1	2	2	2	2	2	2	2	2	2
805375	2	left	CEA	1	2	NA	I	2	1	2	2	7.42	3.69	7.18	3-4	4.75	2.5	71.2	95.3	M	68.4493	167	68	Current smoker	Currently drinking	1	1	2	2	1	2	2	2	2	2	2	2	2	2
805471	1	right	CEA	1	2	NA	I	2	2	2	2	6.92	2.19	8.23	4M	4.03	2.99	141.2	67	M	55.4548	165	68	Current smoker	Former drinker	1	2	2	2	2	2	2	2	2	2	2	2	2	2
805506	2	left	CAS	1	1	asymptomatic infarcts	III	2	3	1	1	8.1	3.72	6.46	4D	5.37	5.07	54.9	148.3	F	64.7041	150	62	Never smoker	Never drank alcohol	1	1	1	2	2	2	2	2	2	2	2	2	2	2
805559	2	left	CEA	1	2	NA	II	1	3	2	2	8.72	4.71	5.5	4D	5.26	5.51	185.6	105	F	69.7342	158	81	Never smoker	Never drank alcohol	1	1	2	2	2	2	2	2	2	2	2	2	2	2
805823	2	left	CEA	1	1	asymptomatic infarcts	I	2	2	1	2	7.72	3.76	6.92	3-4	4.59	4.52	115.1	110.6	M	73.789	171	95	Never smoker	Never drank alcohol	1	1	2	2	2	2	2	2	2	2	2	2	2	2
805831	1	right	CEA	1	1	asymptomatic infarcts	I	2	3	1	2	7.01	3.33	7.25	4-5	4.95	1.53	90.6	123.2	M	65.6548	170	60	Never smoker	Currently drinking	1	2	2	2	2	2	2	2	2	2	2	2	2	2
806046	2	right	CEA	1	2	NA	I	2	3	1	2	6.85	2.51	7.24	4D	4.57	3.18	93.3	117.9	M	65.7945	170	65	Never smoker	Never drank alcohol	1	1	2	2	1	2	2	2	2	2	2	2	2	2
806155	2	left	CEA	1	2	NA	I	2	4	1	2	8.53	3.04	8.83	3M	5.06	3.93	15.1	178.3	M	59.2411	171	79	Current smoker	Never drank alcohol	1	1	2	2	2	2	2	2	2	2	2	2	2	2
806243	1	left	CAS	1	2	NA	I	2	4	2	2	8.67	3.4	7.53	3-4	4.95	4.09	120.4	162.7	M	58.9918	170	85	Current smoker	Never drank alcohol	2	1	2	2	2	2	2	2	2	2	2	2	2	2
806427	2	left	CEA	2	2	NA	I	2	2	1	1	6.44	3.75	8.66	3D	4.9	3.14	85.5	164.4	M	78.4932	165	65	Never smoker	Never drank alcohol	1	1	2	2	1	2	2	2	2	2	2	2	2	2
806447	2	right	CEA	1	2	NA	III	1	2	1	2	7.93	3.18	7.76	3D	4.24	3.75	178.4	84	M	63.7945	167	75	Former smoker	Former drinker	1	2	2	2	1	2	2	2	2	2	2	2	2	2
806522	2	left	CEA	1	2	NA	I	2	3	1	2	6.04	4.12	7.41	3D	6.14	4.69	121.8	218.4	M	80.3205	170	75	Current smoker	Currently drinking	1	1	2	2	2	2	2	2	2	2	2	2	2	2
806717	1	right	CAS	1	2	NA	I	2	1	2	2	7.09	3.67	8.15	2-3	5.12	3.79	189.8	172.3	M	55.5425	180	95	Never smoker	Never drank alcohol	1	1	1	2	2	2	2	2	2	2	2	2	2	2
806850	2	right	CEA	1	2	NA	I	2	1	1	2	6.91	5.12	9.61	3-4	5.97	3.56	207.6	272.7	M	62.0247	168	80	Never smoker	Currently drinking	1	2	1	2	2	2	2	2	2	2	2	2	2	2
806872	2	right	CAS	2	2	NA	I	2	1	2	2	7.95	3.35	8.9	4M	6.26	5.07	103.4	86.7	M	56.5726	175	75	Never smoker	Never drank alcohol	2	2	2	2	2	2	2	2	2	2	2	2	2	2
807404	2	right	CAS	1	1	asymptomatic infarcts	I	2	4	2	1	7.5	3.5	8.68	3-4	5.09	3.89	205.9	197.3	M	76.5123	170	80	Former smoker	Currently drinking	1	2	2	2	1	2	2	2	2	2	2	2	2	2
807405	2	left	CEA	1	2	NA	III	2	1	1	2	6.47	3.84	9.27	3D	4.75	4.46	39	129.4	M	78.8192	171	69	Former smoker	Never drank alcohol	1	1	2	2	1	2	2	2	2	2	2	2	2	2
807621	1	left	CEA	1	1	asymptomatic infarcts	II	2	3	1	2	7.06	4.79	8.36	3D	5.57	4.92	102.4	118.6	M	72.0082	176	76	Former smoker	Never drank alcohol	1	1	2	2	1	2	2	2	2	2	2	2	2	2
807784	2	left	CEA	2	2	NA	II	2	2	2	2	6.16	3.85	9.73	3M	5.42	3.43	88.7	196.5	M	70.8137	170	75	Never smoker	Never drank alcohol	1	2	2	2	2	2	2	2	2	2	2	2	2	2
807857	1	left	CEA	2	2	NA	II	2	2	1	2	7.43	3.79	8.27	4M	4.13	1.8	49.7	105.8	M	69.0822	175	75	Current smoker	Currently drinking	1	2	2	2	1	2	2	2	2	2	2	2	2	2
807981	2	left	CEA	1	2	NA	II	2	2	1	2	6.79	3.66	7.51	4M	6.2	4.25	105.4	92.7	M	79.337	166	62	Never smoker	Never drank alcohol	1	2	2	2	1	2	2	2	2	2	2	2	2	2
808073	2	right	CAS	2	2	NA	I	2	1	2	2	7.61	3.32	6.22	4D	6.1	4.7	85.1	36.2	M	56.9397	169	70	Current smoker	Currently drinking	1	1	2	2	2	2	2	2	2	2	2	2	2	2
808202	2	right	CEA	1	2	NA	II	2	3	1	2	8.73	2.27	8.25	3D	4.44	3.83	335.4	163.3	M	86.1562	180	85	Never smoker	Never drank alcohol	1	2	2	2	2	2	2	2	2	2	2	2	2	2
808231	2	left	CEA	1	1	asymptomatic infarcts	II	2	1	2	2	9.15	3.2	7.13	4-5	6.68	4.22	88.2	97	M	65.5014	172	72	Never smoker	Never drank alcohol	1	2	2	2	1	2	2	2	2	2	2	2	2	2
808341	2	left	CEA	1	2	NA	II	2	3	1	2	6.08	4.5	5.97	4-5	5.66	4.68	99.6	161.6	F	66.9288	165	65	Never smoker	Never drank alcohol	1	1	2	2	1	2	2	2	2	2	2	2	2	2
808393	2	right	CAS	2	1	asymptomatic infarcts	I	2	4	2	2	8.63	3.33	8.69	3U	7.66	5.25	242.8	178.8	M	66.2274	165	81	Current smoker	Former drinker	2	2	2	2	2	2	2	2	2	2	2	2	2	2
808512	2	left	CAS	2	2	NA	I	2	1	2	2	7.55	3.04	9.15	3M	4.96	4.62	125.7	48.3	M	52.8575	170	80	Never smoker	Never drank alcohol	1	2	2	2	2	2	2	2	2	2	2	2	2	2
808777	1	right	CEA	2	2	NA	II	2	1	1	2	8.19	3.11	7.45	4D	6.74	4.61	50.8	108.9	M	62.7863	170	70	Current smoker	Currently drinking	1	1	1	2	2	2	2	2	2	2	2	2	2	2
808782	2	right	CEA	1	1	asymptomatic infarcts	II	2	4	2	2	7.24	4.38	8.17	3-4	6.27	4.96	62.4	177.5	M	63.4329	169	77	Current smoker	Never drank alcohol	2	1	2	2	2	2	2	2	2	2	2	2	2	2
808843	2	left	CAS	1	1	asymptomatic infarcts	III	2	1	2	2	6.56	3.24	9.16	2-3	5.07	4.13	135.2	267.9	M	66.0603	167	65	Current smoker	Currently drinking	1	2	2	2	2	2	2	2	2	2	2	2	2	2
808844	2	left	CEA	1	1	asymptomatic infarcts	I	2	1	2	2	5.39	4.14	5.6	4D	4.5	4.51	34.1	100.5	M	62.0055	176	75	Current smoker	Currently drinking	1	2	2	2	2	2	2	2	2	2	2	2	2	2
808908	1	left	CAS	1	2	NA	I	2	1	2	2	5.48	4.45	10.33	3D	5.1	3.73	41	114.9	M	54.0466	178	80	Current smoker	Currently drinking	2	2	2	2	2	2	2	2	2	2	2	2	2	2
808919	2	left	CEA	1	2	NA	II	2	4	2	2	6.66	2.64	7.62	3M	6.18	5.44	97.6	118	M	63.8466	175	77	Never smoker	Never drank alcohol	1	2	2	2	1	2	2	2	2	2	2	2	2	2
809027	2	right	CAS	1	2	NA	I	2	4	2	2	6.78	3.16	7.82	3D	5.27	4.45	285.4	179.1	F	60.9589	158	51	Never smoker	Never drank alcohol	1	1	2	2	1	2	2	2	2	2	2	2	2	2
809029	2	right	CAS	1	2	NA	I	2	4	2	2	6.48	4.07	8.18	3M	5.34	3.59	160.9	36.4	M	60.2192	170	75	Never smoker	Never drank alcohol	1	1	1	2	1	2	2	2	2	2	2	2	2	2
809097	2	right	CAS	2	2	NA	I	2	4	2	2	6.12	4.33	7.45	4D	5.18	4.18	104.4	89.6	M	48.2904	171	74	Never smoker	Never drank alcohol	2	2	2	2	1	2	2	2	2	2	2	2	2	2
809211	2	left	CAS	1	2	NA	II	2	1	2	2	7.36	3.35	8.55	4U	8.01	3.58	73.2	80.7	M	62.7863	178	87	Never smoker	Never drank alcohol	1	1	2	2	2	2	2	2	2	2	2	2	2	2
809347	2	left	CEA	1	2	NA	II	2	3	1	2	6.23	3.73	8.27	4U	5.78	4.67	79.7	60.9	M	66	180	85	Never smoker	Currently drinking	1	2	2	2	1	2	2	2	2	2	2	2	2	2
809675	2	right	CEA	2	2	NA	I	2	2	2	2	6.87	3.46	6.87	3M	4.22	4.9	151.4	146.1	F	69.7589	168	57	Former smoker	Never drank alcohol	1	2	2	2	1	2	2	2	2	2	2	2	2	2
809682	1	left	CEA	1	1	asymptomatic infarcts	III	2	3	2	1	6.54	4.13	10.27	3-4	6.18	4.73	68.9	90.8	M	65.3808	170	70	Never smoker	Never drank alcohol	1	2	2	2	1	2	2	2	2	2	2	2	2	2
809690	2	left	CAS	2	2	NA	I	2	1	2	2	7.12	2.96	7.75	4D	5	4.22	32.5	89.4	M	71.0767	168	57	Former smoker	Never drank alcohol	1	2	2	2	2	2	2	2	2	2	2	2	2	2
809739	2	right	CEA	2	2	NA	III	2	1	2	2	7.14	3.21	8.78	4D	5.43	4.24	49.4	77.1	M	66.1096	172	60	Never smoker	Never drank alcohol	2	2	2	2	1	2	2	2	2	2	2	2	2	2
809742	2	right	CAS	1	2	NA	I	2	4	2	2	7.89	2.73	7.63	3-4	5.86	4.6	299.8	326	M	62.6411	165	71	Former smoker	Former drinker	1	2	2	2	1	2	2	2	2	2	2	2	2	2
809825	1	right	CAS	2	2	NA	II	2	1	2	2	7.25	3.39	8.19	3-4	5.59	5.27	82.7	120.7	M	62.0082	172	65	Never smoker	Never drank alcohol	2	2	2	2	2	2	2	2	2	2	2	2	2	2
810020	2	left	CEA	1	1	asymptomatic infarcts	II	2	2	2	2	7.64	3.71	6.91	4D	4.21	3.22	87.8	118.5	M	67.8384	170	70	Current smoker	Never drank alcohol	1	2	2	2	1	2	2	2	2	2	2	2	2	2
810480	2	left	CAS	1	2	NA	I	2	4	2	2	6.28	2.29	8.42	3M	5.91	5.25	116.4	254.2	M	41.4356	171	72	Never smoker	Never drank alcohol	1	1	2	2	2	2	2	2	2	2	2	2	2	2
810679	2	right	CAS	2	2	NA	I	2	2	1	2	6.1	2.78	8.83	3D	4.3	2.76	79.2	93.9	M	64.1096	170	69	Current smoker	Never drank alcohol	1	2	2	2	2	2	2	2	2	2	2	2	2	2
810682	2	left	CEA	1	2	NA	III	2	3	1	2	6.8	3.23	7.28	5M	4.93	6.22	95.2	144.6	M	72.726	170	62	Never smoker	Never drank alcohol	1	2	2	2	2	2	2	2	2	2	2	2	2	2
810703	2	left	CEA	2	1	asymptomatic infarcts	I	2	2	1	1	6.29	4.66	6.06	4D	4.7	4.7	62	78.2	M	58.6027	172	75	Current smoker	Currently drinking	1	1	2	2	2	2	2	2	2	2	2	2	2	2
810703	1	right	CAS	2	2	NA	I	2	2	2	1	6.64	3.88	6.19	4D	5.18	3.83	119.3	84.6	M	58.6027	172	75	Current smoker	Currently drinking	1	1	2	2	2	2	2	2	2	2	2	2	2	2
811004	2	right	CEA	1	1	asymptomatic infarcts	I	2	2	2	2	8.14	4.63	6	3M	4.94	4.07	113.3	146.5	M	68.6055	165	70	Never smoker	Never drank alcohol	1	1	1	2	1	2	2	2	2	2	2	2	2	2
811137	1	right	CAS	1	1	cerebral infarction	I	2	2	2	2	7.51	3.51	8.33	3M	5.41	4.13	219.4	124.9	M	66.7479	162	80	Never smoker	Never drank alcohol	1	1	1	2	1	2	2	2	2	2	2	2	2	2
811143	2	right	CAS	1	2	NA	II	2	2	1	2	7.85	3.78	6.73	4M	6.14	5.88	169.7	222.4	M	59.3315	167	81	Former smoker	Former drinker	1	1	2	2	2	2	2	2	2	2	2	2	2	2
811143	2	left	CEA	1	2	NA	II	2	2	1	2	6.59	4.81	10.51	3-4	5.58	5.08	29.4	213.8	M	59.3315	167	81	Former smoker	Former drinker	1	1	2	2	2	2	2	2	2	2	2	2	2	2
811174	2	right	CAS	2	2	NA	I	2	4	2	2	6.83	2.04	8.42	4U	4.86	4.12	173.8	96.5	M	60.4822	165	68	Current smoker	Currently drinking	1	2	2	2	2	2	2	2	2	2	2	2	2	2
811187	2	right	CAS	1	1	asymptomatic infarcts	III	1	1	2	2	7.62	2.71	6.31	5-6	4.93	5.28	56.1	80	M	67.7452	170	60	Former smoker	Never drank alcohol	1	2	2	2	1	2	2	2	2	2	2	2	2	2
811187	2	left	CAS	1	1	asymptomatic infarcts	III	1	1	2	2	7.37	2.17	6.93	5M	4.56	3.99	66	124.7	M	67.7452	170	60	Former smoker	Never drank alcohol	1	2	2	2	1	2	2	2	2	2	2	2	2	2
811262	2	left	CAS	2	2	NA	I	2	1	2	2	6.86	3.61	8.63	3-4	5	4.67	120.6	70.5	M	67.1315	170	80	Never smoker	Currently drinking	1	2	2	2	2	2	2	2	2	2	2	2	2	2
811356	1	left	CAS	2	1	asymptomatic infarcts	III	1	2	2	2	8.98	4.31	5	5M	3.42	3.4	69	215.6	M	81.2904	163	65	Never smoker	Currently drinking	1	2	2	2	2	2	2	2	2	2	2	2	2	2
811413	1	left	CAS	1	1	asymptomatic infarcts	III	2	4	2	2	6.69	3.78	8.56	4M	5.25	2.79	63.6	96.5	M	53.5507	170	68	Former smoker	Currently drinking	2	1	2	2	1	1	2	2	2	2	2	2	2	2
811579	2	left	CEA	1	2	NA	I	2	4	2	2	7.76	2.8	6.04	5-6	6.2	4.81	106.9	98	M	64.9644	163	70	Never smoker	Never drank alcohol	2	2	2	2	2	2	2	2	2	2	2	2	2	2
811887	2	left	CEA	2	2	NA	II	2	4	1	2	6.95	2.95	6.82	4D	5.68	4.66	120.5	113.5	M	65.9808	170	65	Current smoker	Currently drinking	2	2	2	2	2	2	2	2	2	2	2	2	2	2
812079	2	right	CEA	1	2	NA	III	2	4	2	2	7.85	4.14	10.13	3D	6.97	5	120.9	146.5	M	57.4904	172	77	Current smoker	Currently drinking	1	2	2	2	1	2	2	2	2	2	2	2	2	2
812110	2	right	CEA	1	1	asymptomatic infarcts	III	2	4	2	2	9.11	3.96	9.18	3M	6.7	5.97	174.3	337.6	M	66.811	170	86	Former smoker	Currently drinking	1	2	2	2	2	1	2	2	2	2	2	2	2	2
812171	2	right	CEA	1	2	NA	I	2	1	2	2	8.06	4.08	7.39	4M	5.86	5.15	148.72	128.6	M	63.6795	178	80	Current smoker	Never drank alcohol	2	2	2	2	2	2	2	2	2	2	2	2	2	2
812171	2	left	CEA	1	2	NA	I	2	1	1	1	7.22	3.4	8.03	4U	5.77	3.3	91.6	52.9	M	63.6795	178	80	Current smoker	Never drank alcohol	2	2	2	2	2	2	2	2	2	2	2	2	2	2
812358	1	left	CAS	1	1	asymptomatic infarcts	II	2	2	2	2	7.17	3.11	7.92	3M	4.52	4.43	81.7	233.7	F	73.463	155	65	Never smoker	Never drank alcohol	1	1	2	2	2	2	2	2	2	2	2	2	2	2
812564	2	right	CEA	2	2	NA	I	2	2	2	2	8.66	3.39	7.18	4D	5.01	4.57	69.7	151.6	M	71.9781	160	50	Never smoker	Never drank alcohol	2	2	1	2	1	2	2	2	2	2	2	1	2	2
812608	2	right	CEA	1	1	asymptomatic infarcts	I	2	4	2	2	8.47	4.88	9.15	4M	5.37	4.92	130.6	75.7	M	58.9342	165	70	Never smoker	Never drank alcohol	2	1	2	2	1	2	2	2	2	2	2	2	2	2
812608	2	left	CAS	1	2	NA	I	2	4	2	2	6.9	3.52	7.89	4M	5.01	4.53	61.7	88.2	M	58.9342	165	70	Never smoker	Never drank alcohol	2	1	2	2	1	2	2	2	2	2	2	2	2	2
812612	2	left	CEA	1	2	NA	I	2	4	2	2	7.43	1.15	9.53	3D	4.88	4.58	69.2	104.2	M	64.3205	170	71	Former smoker	Former drinker	2	2	2	2	1	2	2	2	2	2	2	2	2	2
812624	2	left	CAS	2	2	NA	II	2	4	2	2	6.12	3.77	11.37	3M	5.98	5.94	146.2	104.3	M	64.5315	169	73	Never smoker	Never drank alcohol	1	2	2	2	1	2	2	2	2	2	2	2	2	2
812647	2	right	CEA	1	1	asymptomatic infarcts	I	2	1	2	2	7.69	2.23	9.01	3-4	5.48	4.17	275.7	66.9	M	73.2959	180	96	Never smoker	Never drank alcohol	1	2	2	2	1	2	2	2	2	2	2	2	2	2
812815	2	right	CEA	1	2	NA	II	2	3	1	2	7.86	4.62	7.02	3-4	6.13	5.35	178.5	127.7	M	64.7671	178	90	Never smoker	Never drank alcohol	1	2	2	2	1	2	2	2	2	2	2	2	2	2
812998	2	right	CAS	1	2	NA	II	2	1	2	2	8.91	5.9	8.71	3M	4.71	4.79	281.7	80.9	M	71.989	173	84	Never smoker	Never drank alcohol	1	2	2	2	2	2	2	2	2	2	2	2	2	2
813534	1	right	CAS	1	1	asymptomatic infarcts	III	2	2	2	2	6.96	1.44	8.03	3-4	4.99	3.35	12.7	140.5	M	80.6904	174	61	Former smoker	Never drank alcohol	1	2	2	2	2	2	2	2	2	2	2	2	2	2
813567	1	left	CEA	1	2	NA	I	2	1	1	2	6.41	2.1	9.04	4M	6.12	3.48	8.5	64.7	M	58.9342	173	64	Current smoker	Never drank alcohol	1	2	2	2	2	2	2	2	2	2	2	2	2	2
813822	1	right	CAS	1	1	asymptomatic infarcts	I	2	4	1	2	6.31	3.47	7.85	4D	4.51	4.88	83.7	143.8	M	67.2027	170	71	Never smoker	Never drank alcohol	1	2	2	2	1	2	2	2	2	2	2	2	2	2
813827	2	right	CAS	2	1	asymptomatic infarcts	I	2	2	1	2	7.71	3.47	5.69	4U	4.32	5.39	114.8	201.7	M	77.8849	158	75	Former smoker	Never drank alcohol	1	2	2	2	1	2	2	2	2	2	2	2	2	2
813827	2	left	CAS	2	2	NA	I	2	2	1	2	7.5	3.23	5.86	3-4	5.05	5.85	192.9	234.3	M	77.8849	158	75	Former smoker	Never drank alcohol	1	2	2	2	1	2	2	2	2	2	2	2	2	2
813840	1	right	CAS	1	1	asymptomatic infarcts	III	2	4	1	2	8.06	2.55	7.76	4U	5.15	4.01	95.4	138.9	M	68.9945	169	87	Former smoker	Never drank alcohol	1	2	2	2	2	2	2	2	2	2	2	2	2	2
813991	2	right	CEA	1	1	asymptomatic infarcts	I	2	4	2	2	7.54	3.47	8.89	3M	5.39	4.75	96.3	124.7	M	63.2548	165	61	Current smoker	Currently drinking	1	1	2	2	1	2	2	2	2	2	2	2	2	2
813993	2	left	CEA	1	2	NA	III	2	2	2	2	7.56	3.24	5.15	5D	5.15	3.99	52.8	152.2	F	71.2	157	46	Never smoker	Never drank alcohol	2	1	2	2	2	2	2	2	2	2	2	2	2	2
814098	2	right	CAS	2	2	NA	I	2	1	2	2	6.99	3.17	8.02	4U	6.14	4.9	74.1	149.3	F	63.5397	165	62	Never smoker	Never drank alcohol	1	2	2	2	1	2	2	2	2	2	2	2	2	2
814217	2	left	CAS	2	2	NA	I	2	4	2	2	7.91	2.62	6.99	4U	5.02	6.19	116.9	119.6	F	65	166	66	Never smoker	Never drank alcohol	2	2	2	2	1	2	2	2	2	2	2	2	2	2
814253	2	left	CEA	2	2	NA	II	2	1	2	2	7.08	3.93	8.81	4U	5.39	5.04	41.6	80.7	M	66.1644	170	73	Current smoker	Currently drinking	2	2	2	2	1	2	2	2	2	2	2	2	2	2
814281	2	left	CEA	1	2	NA	II	2	1	1	2	5.74	4.09	6.27	4D	5.42	4.6	171.8	170	F	78.2192	155	55	Never smoker	Never drank alcohol	1	2	2	2	1	2	2	2	2	2	2	2	2	2
814672	2	right	CEA	1	2	NA	II	2	3	2	2	7.3	2.95	7.34	4M	7.29	5.24	80.8	88.1	M	66.8767	175	77	Former smoker	Former drinker	2	1	2	2	1	2	2	2	2	2	2	2	2	2
815311	2	right	CAS	1	1	asymptomatic infarcts	III	1	4	2	2	7	3.77	8.18	4M	4.97	3.19	96	69.8	M	32.3808	173	77	Former smoker	Never drank alcohol	1	1	2	2	2	2	2	2	2	2	2	2	2	2
815490	2	left	CEA	1	2	NA	III	2	4	2	2	5.79	3.61	7.18	4U	4.79	3.98	76.1	100.5	M	73.0055	170	75	Never smoker	Currently drinking	2	2	2	2	1	2	2	2	2	2	2	2	2	2
815523	2	left	CEA	2	2	NA	III	2	1	2	2	6.51	3.52	8.56	4D	5.39	4.69	22.2	106.7	M	66.9726	181	75.5	Former smoker	Currently drinking	1	1	1	2	1	2	2	2	2	2	2	2	2	2
816175	2	left	CEA	2	2	NA	III	2	4	2	1	5.98	3.39	9.03	3M	7.84	4.97	111	183.4	M	68.4904	169	70	Former smoker	Currently drinking	1	2	2	2	1	2	2	2	2	2	2	2	2	2
816285	2	right	CEA	2	2	NA	I	2	1	2	2	6.41	2.58	7.56	4D	5.91	4.66	211.4	106.6	M	69.9808	175	70	Former smoker	Former drinker	1	2	2	2	1	2	2	2	2	2	2	2	2	2
816457	2	right	CEA	2	2	NA	I	2	1	2	2	6.86	4.5	5.99	3-4	6.19	4.78	197.4	192.1	M	72.2247	155	70	Current smoker	Never drank alcohol	1	2	2	2	1	2	2	2	2	2	2	2	2	2
818133	1	left	CEA	2	2	NA	III	2	1	2	2	5.46	3.15	7.99	4M	5.45	2.33	36.8	132.9	M	65.7288	170	68	Former smoker	Former drinker	2	2	2	2	2	2	2	2	2	2	2	2	2	2
818397	2	left	CAS	2	2	NA	I	2	1	2	2	7.13	3.74	6.69	4M	5.65	4.46	63.6	134.7	M	62.0658	167	69	Current smoker	Never drank alcohol	2	2	2	2	2	2	2	2	2	2	2	2	2	2
818437	2	right	CEA	1	2	NA	III	2	4	2	2	7.81	3.95	7.77	3D	9.14	4.22	124.7	145.9	M	69.2685	175	76	Former smoker	Never drank alcohol	2	2	2	2	1	2	2	2	2	2	2	2	2	2
818455	2	right	CEA	1	2	NA	I	2	2	2	1	8.11	2.09	7.9	3D	7.42	5.47	135.5	190	M	68.1836	164	61	Never smoker	Never drank alcohol	1	2	2	2	1	2	2	2	2	2	2	2	2	2
818760	2	right	CEA	1	2	NA	I	2	4	2	2	5.16	2.84	6.16	4-5	5.98	3.21	184.2	12.8	F	61.9123	158	61	Never smoker	Never drank alcohol	1	1	2	2	2	2	2	2	2	2	2	2	2	2
818768	2	left	CEA	1	2	NA	I	2	4	2	2	8.13	2.01	8.49	3M	5.06	4.68	44.5	133.2	M	43.3151	170	72	Never smoker	Never drank alcohol	2	2	2	2	1	2	2	2	2	2	2	2	2	2
819037	1	right	CEA	1	2	NA	III	2	2	2	1	6.91	3.23	7.23	4-5	5.64	3.24	113.7	86.5	M	71.1562	173	73	Current smoker	Never drank alcohol	2	2	2	2	2	2	2	2	2	2	2	2	2	2
819629	2	right	CAS	1	2	NA	I	2	4	2	2	6.63	3.78	8.42	4U	5.08	4.75	102.4	93	M	54.5288	180	82	Never smoker	Currently drinking	1	2	2	2	2	2	2	2	2	2	2	2	2	2
819780	2	left	CEA	1	2	NA	III	2	1	1	2	5.09	2.22	9.3	3D	5.7	4.66	63.3	134.7	M	56.2767	173	64	Current smoker	Currently drinking	1	2	2	2	1	2	2	2	2	2	2	2	2	2
819790	2	right	CAS	1	2	NA	I	2	1	1	2	6.46	3.12	7.3	3M	5.25	2.42	149.6	74.4	M	72.0274	167	67	Former smoker	Former drinker	1	2	2	2	2	2	2	2	2	2	2	2	2	2
819790	1	left	CAS	1	2	NA	I	2	1	2	2	6.36	2.04	6.71	3D	4.99	2.94	159.6	157.3	M	72.0274	167	67	Former smoker	Former drinker	1	2	2	2	2	2	2	2	2	2	2	2	2	2
819919	2	left	CEA	1	1	asymptomatic infarcts	III	2	4	2	2	5.86	2.66	8.12	3D	5.35	4.19	45.1	222.7	M	61.9781	176	78	Former smoker	Currently drinking	1	2	2	2	1	2	2	2	2	2	2	2	2	2
820002	2	left	CAS	1	2	NA	I	2	1	2	2	6.54	3.45	7.11	4U	6.19	4.73	125.1	148	F	72.8274	155	59	Never smoker	Never drank alcohol	1	2	2	2	2	2	2	2	2	2	2	2	2	2
820391	1	right	CEA	2	1	asymptomatic infarcts	I	2	3	1	2	6.9	3.18	7.88	3-4	6.45	2.93	165	192.2	M	58.2521	170	79	Current smoker	Never drank alcohol	1	2	2	2	2	2	2	2	2	2	2	2	2	2
820417	2	left	CEA	1	1	asymptomatic infarcts	III	2	4	2	2	6.53	4.61	7.23	4M	4.84	4.35	97.8	132.2	M	59.2603	166	82	Current smoker	Currently drinking	1	2	2	2	2	2	2	2	2	2	2	2	2	2
820672	2	left	CAS	2	1	asymptomatic infarcts	II	2	1	1	2	5.95	3.51	7.56	4-5	4.43	4.68	73.3	111.5	M	64.8192	168	75	Current smoker	Never drank alcohol	1	2	2	2	2	2	2	2	2	2	2	2	2	2
820703	2	left	CAS	1	2	NA	II	2	4	2	2	7.19	3.63	6.64	3-4	6.98	5.18	149.1	151.2	M	68.0384	156	70	Current smoker	Never drank alcohol	2	1	2	2	2	2	2	2	2	2	2	2	2	2
820849	2	right	CAS	1	2	NA	II	2	4	2	2	9.08	3.3	5.6	5U	5.77	3.8	123.3	56.1	M	64.4055	163	64	Never smoker	Never drank alcohol	1	2	2	2	1	2	2	2	2	2	2	2	2	2
820896	2	right	CEA	1	1	asymptomatic infarcts	III	2	3	1	2	7.27	2.34	8.63	3D	5.66	4.16	149.4	189.4	M	72.6466	174	77	Former smoker	Currently drinking	1	2	2	2	1	2	2	2	2	2	2	2	2	2
820933	2	right	CEA	1	1	asymptomatic infarcts	I	2	4	2	2	8.09	3.21	7.24	4M	4.91	4.67	121.7	159.6	M	60.8438	164	67	Current smoker	Currently drinking	2	2	2	2	2	2	2	2	2	2	2	2	2	2
820933	2	left	CAS	1	2	NA	I	2	4	2	2	1.02	3.05	6.95	4U	4.98	4.74	48.1	118.5	M	60.8438	164	67	Current smoker	Currently drinking	2	2	2	2	2	2	2	2	2	2	2	2	2	2
820937	2	left	CAS	1	1	asymptomatic infarcts	II	2	2	1	2	7.83	2.54	6.96	4U	6.48	5.68	139.1	208.4	M	65.4384	174	88	Current smoker	Never drank alcohol	1	2	1	2	1	2	2	2	2	2	2	2	2	2
820941	2	left	CAS	2	2	NA	I	2	4	2	2	7.31	1.8	7.71	4U	5.47	4.92	57	58	M	66.4055	183	82	Current smoker	Never drank alcohol	2	2	1	2	2	2	2	2	2	2	2	2	2	2
820961	2	right	CEA	2	2	NA	I	2	3	1	2	8.99	3.75	7.23	4M	5.72	4.73	237.6	173.4	M	70.5342	176	86	Former smoker	Former drinker	1	1	2	2	1	2	2	2	2	2	2	2	2	2
821408	2	left	CEA	2	2	NA	III	2	2	1	2	7.61	3.27	8.52	3D	4.38	4.33	77.3	176.1	M	81.2712	164	55	Current smoker	Never drank alcohol	1	2	2	2	2	2	2	2	2	2	2	2	2	2
821452	2	left	CEA	1	1	asymptomatic infarcts	III	2	4	2	2	6.52	3.83	9.46	3M	5.11	3.4	60.3	144.4	M	58.7562	172	87	Current smoker	Never drank alcohol	1	2	2	2	2	2	2	2	2	2	2	2	2	2
821601	2	right	CEA	1	2	NA	I	2	4	2	2	7.82	3.71	7.23	3U	6.53	4.61	230.3	444	M	65.0932	156	63	Former smoker	Former drinker	2	1	2	2	2	2	2	2	2	2	2	2	2	2
821666	2	left	CEA	1	1	asymptomatic infarcts	III	2	1	2	2	6.18	3.95	9.5	3M	5.5	4.69	121.1	223.1	M	74.5671	153	66	Never smoker	Never drank alcohol	1	2	2	2	2	2	2	2	2	2	1	2	2	2
821681	1	left	CAS	2	2	NA	II	2	3	2	2	8.47	3.19	8.09	3D	5.48	3.19	90.4	135.5	M	58.2767	171	88	Current smoker	Former drinker	1	1	1	2	1	2	2	2	2	2	2	2	2	2
822144	2	right	CEA	1	2	NA	III	2	3	1	2	7.7	2.68	6.97	3-4	5.55	3.86	105.6	102.2	M	66.6548	172	68	Current smoker	Never drank alcohol	1	1	2	2	2	2	2	2	2	2	2	2	2	2
822168	2	right	CEA	1	1	asymptomatic infarcts	I	2	4	2	2	7.05	3.01	6.81	3M	5.28	4.53	229.5	77.8	F	56.8904	155	68	Never smoker	Never drank alcohol	1	2	2	2	1	2	2	2	2	2	2	2	2	2
822369	2	right	CAS	1	2	NA	II	2	2	2	2	8	3.47	9.98	2-3	5.18	2.39	79.7	152.5	M	80.9397	166	71	Former smoker	Never drank alcohol	1	1	1	2	2	2	2	2	2	2	2	2	2	2
822450	2	left	CAS	2	2	NA	I	2	4	2	2	6.54	3.13	8.25	4U	4.61	3.73	0	88.3	F	56.7342	161	59	Never smoker	Never drank alcohol	2	2	2	2	2	2	2	2	2	2	2	2	2	2
822458	2	right	CEA	1	2	NA	III	2	4	1	2	5.87	3.47	8.88	4-5	4.01	4.57	82.3	38.9	M	61.189	178	79	Former smoker	Former drinker	1	2	2	2	1	2	2	2	2	2	2	2	2	2
822511	1	right	CEA	2	2	NA	I	2	3	1	2	6.67	6.52	2.83	4U	5.5	3.48	128.7	59.9	M	66.1123	170	74	Former smoker	Currently drinking	1	1	1	2	1	2	2	2	2	2	2	2	2	2
822607	1	left	CEA	2	1	asymptomatic infarcts	II	2	3	1	2	6.41	2.98	7.07	4D	5.52	3.3	59.7	39.2	M	72.8164	164	58	Never smoker	Currently drinking	1	1	1	2	2	2	2	2	2	2	2	2	2	2
822607	2	right	CEA	2	2	NA	II	2	3	1	1	7.43	3.57	7.15	4-5	4.76	4.36	56.9	108.3	M	72.8164	164	58	Never smoker	Currently drinking	1	1	1	2	2	2	2	2	2	2	2	2	2	2
822647	2	left	CEA	2	1	asymptomatic infarcts	II	2	4	1	2	6.48	2.73	6.65	3-4	5.04	5.37	131.6	194.7	M	72.1699	165	84	Current smoker	Never drank alcohol	1	2	1	2	2	2	2	2	2	2	2	2	2	2
822728	1	right	CEA	1	1	asymptomatic infarcts	III	2	4	1	2	6.68	2.51	7.97	3-4	4.94	4.4	83.1	102.7	M	67.2	168	65	Former smoker	Former drinker	2	2	2	2	1	2	2	2	2	2	2	2	2	2
822915	2	left	CAS	2	2	NA	I	2	4	2	2	6.74	2.98	7.41	4M	5.55	3.98	113.7	87.2	M	66.789	170	65	Former smoker	Never drank alcohol	2	2	2	2	1	2	2	2	2	2	2	2	2	2
822975	2	right	CEA	2	2	NA	I	1	3	1	2	9.02	3.57	7.69	3-4	5.5	4.73	138.7	95.9	M	61.3342	173	82	Former smoker	Currently drinking	2	2	2	2	1	2	2	2	2	2	2	2	2	2
823806	2	right	CAS	2	1	asymptomatic infarcts	I	1	3	1	2	8.5	3.62	6.96	3D	5.09	4.61	198.9	133.2	M	67.9836	162	84	Current smoker	Currently drinking	1	1	2	2	1	2	2	2	2	2	2	2	2	2
825543	2	right	CEA	2	1	asymptomatic infarcts	III	2	4	2	2	9.07	4.35	7.12	4D	5.44	3.46	138.8	126.5	M	62.9425	182	109	Never smoker	Never drank alcohol	2	2	2	2	2	2	2	2	2	2	2	2	2	2
825543	2	left	CEA	2	1	asymptomatic infarcts	III	2	4	2	2	7.8	4.89	7.16	4-5	4.44	4.37	102.8	15.4	M	62.9425	182	109	Never smoker	Never drank alcohol	2	2	2	2	2	2	2	2	2	2	2	2	2	2
825625	2	right	CEA	2	2	NA	I	2	1	1	2	9.26	3.87	10.46	3M	4.9	4.66	192.3	180.6	M	58.3973	170	70	Current smoker	Currently drinking	1	2	2	2	1	2	2	2	2	2	2	2	2	2
825837	2	left	CEA	2	2	NA	I	2	4	2	2	7.01	2.84	9.83	4M	5.14	4.43	105.7	148.8	M	48.7123	175	80	Current smoker	Former drinker	1	1	2	2	1	2	2	2	2	2	2	2	2	2
825846	2	right	CAS	2	2	NA	II	2	4	2	2	6.44	3.37	6.91	4U	4.12	3.3	112.8	52.9	M	64.1808	175	80	Former smoker	Never drank alcohol	2	2	2	2	1	2	2	2	2	2	2	2	2	2
825864	2	left	CAS	1	2	NA	I	2	2	2	2	6.18	3.84	6.63	4M	5.3	4.56	51.1	30.6	M	75.3671	175	70	Never smoker	Never drank alcohol	1	2	2	2	2	2	2	2	2	2	2	2	2	2
825908	2	right	CEA	1	2	NA	III	2	3	1	2	7.53	3.19	5.61	5U	5.36	3.75	52	91.4	M	75.4959	165	62	Never smoker	Never drank alcohol	1	1	1	2	2	2	2	2	2	2	2	2	2	2
825922	1	left	CAS	1	1	asymptomatic infarcts	I	1	4	2	2	7.73	2.3	7.16	3D	6	4.11	101.2	104.7	M	62.6712	166	75	Current smoker	Currently drinking	1	2	2	2	2	2	2	2	2	2	2	2	2	2
825959	2	right	CAS	1	2	NA	I	1	4	2	2	6.05	3.75	8.4	3D	4.2	3.66	161.5	165.7	M	55.5836	168	69	Current smoker	Former drinker	1	1	2	2	1	2	2	2	1	2	2	2	2	2
825959	1	left	CAS	1	2	NA	I	1	4	2	2	6	3.4	7.82	3D	4.01	3.18	102.7	105.5	M	55.5836	168	69	Current smoker	Former drinker	1	1	2	2	1	2	2	2	1	2	2	2	2	2
826914	1	right	CAS	2	2	NA	I	2	4	2	2	6.9	3.77	9.94	3U	4.43	4.51	156.9	172.7	M	58.0685	168	76	Former smoker	Former drinker	2	1	2	2	2	2	2	2	2	2	2	2	2	2
827088	2	left	CEA	2	2	NA	III	2	2	2	2	7.34	3.07	8.65	2-3	5.89	4.26	57.9	130	M	70.1562	165	65	Current smoker	Currently drinking	1	2	2	2	1	2	2	2	2	2	2	2	2	2
827554	2	left	CEA	2	2	NA	II	2	4	2	1	6.01	3.29	8.04	3-4	5.11	4.58	195.7	223.7	M	63.326	178	80	Current smoker	Currently drinking	2	2	2	2	1	2	2	2	2	2	2	2	2	2
827712	2	right	CEA	1	1	asymptomatic infarcts	II	2	2	2	2	6.43	3.75	7.76	4D	4.95	3.72	80	59.3	M	61.0329	173	72	Current smoker	Currently drinking	1	1	2	2	1	2	2	2	2	2	2	2	2	2
827923	2	right	CEA	1	2	NA	II	2	4	2	2	9	3.87	7.74	3-4	6.28	5.19	153.6	100.6	M	67.9397	173	87	Former smoker	Currently drinking	2	1	2	2	2	2	2	2	2	2	2	2	2	2
827988	2	right	CEA	1	2	NA	I	2	1	2	2	6.61	3.28	7.15	3D	5.31	5.01	240.3	145.8	F	66.6767	155	65	Never smoker	Never drank alcohol	1	2	1	2	2	2	2	2	2	2	2	2	2	2
827997	1	left	CEA	1	1	asymptomatic infarcts	I	2	2	1	1	7.3	3.4	7.13	3-4	4.6	3.24	54.2	76.8	M	60.3918	168	74	Current smoker	Currently drinking	2	2	2	2	2	2	2	2	2	2	2	2	2	2
828020	2	left	CAS	1	2	NA	I	1	4	2	2	5.75	3.84	7.01	5U	4.36	3.53	178.1	78.1	F	49.6	158	60	Never smoker	Never drank alcohol	2	2	2	2	2	2	2	2	2	2	2	2	2	2
828485	1	left	CEA	2	2	NA	III	2	3	1	2	6.1	4.77	8.35	3M	4.68	4.16	156.5	200.4	M	70.9397	171	74	Never smoker	Never drank alcohol	1	1	1	2	2	2	2	2	2	2	2	2	2	2
828620	2	right	CAS	2	2	NA	I	2	4	2	2	8.57	2.87	9.18	3U	5.09	3.83	130.4	175.5	M	75.7397	173	72	Former smoker	Never drank alcohol	1	2	2	2	1	2	2	2	2	2	2	1	2	2
828621	2	right	CEA	2	2	NA	II	2	2	2	2	6.72	4.73	7.47	3-4	5.27	4.05	158.6	173.9	M	64.537	173	80	Never smoker	Currently drinking	1	2	1	2	2	2	2	2	2	2	2	2	2	2
828623	2	right	CEA	1	1	asymptomatic infarcts	III	2	1	2	2	7.97	3.77	6.34	4D	5.37	4.34	108.9	68	M	62.9288	170	67	Former smoker	Former drinker	1	1	2	2	1	2	2	2	2	2	2	2	2	2
828737	1	right	CAS	1	2	NA	II	2	1	2	2	7.38	3.49	7.06	3D	3.87	2.76	68.7	76.3	M	65.4192	170	72	Former smoker	Currently drinking	1	2	2	2	2	2	2	2	2	2	2	2	2	2
828775	2	left	CEA	2	2	NA	III	2	3	1	1	8.27	3.33	6.55	5M	5.61	5.21	58.5	89	M	69.9068	174	66	Former smoker	Currently drinking	1	1	2	2	1	2	2	2	2	2	2	2	2	2
828901	1	left	CEA	2	2	NA	I	2	2	1	2	8.16	3.04	8.47	4U	5.76	4.87	112.9	172.9	M	60.4767	177	80	Former smoker	Currently drinking	1	2	2	2	2	2	2	2	2	2	2	2	2	2
828904	2	right	CAS	1	2	NA	II	2	1	2	2	6.51	4.4	6.62	3-4	4.45	4.9	97.3	107.8	M	70.4959	168	70	Current smoker	Never drank alcohol	1	2	2	2	1	2	2	2	2	2	2	2	2	2
828921	2	right	CEA	1	1	asymptomatic infarcts	III	2	2	1	2	7.8	5	8.96	3U	5.57	3.27	187.9	56	F	71.0164	162	77	Never smoker	Never drank alcohol	1	1	2	1	1	2	2	2	2	2	2	2	2	2
828991	2	right	CAS	2	2	NA	I	2	4	2	2	9.06	3.39	6.7	4M	7.01	4.1	163.1	85.6	M	70.2849	162	72	Former smoker	Currently drinking	1	2	1	2	1	2	2	2	2	2	2	2	2	2
829302	2	right	CAS	1	2	NA	I	2	4	2	2	7.72	3.16	5.03	5M	4.52	3.88	156.1	96.2	M	50.6849	166	75	Current smoker	Currently drinking	1	1	2	2	2	2	2	2	2	2	2	2	2	2
829302	2	left	CAS	1	2	NA	I	2	4	2	2	7.4	3.4	6.46	5U	5.81	4.97	79.1	205.1	M	50.6849	166	75	Current smoker	Currently drinking	1	1	2	2	2	2	2	2	2	2	2	2	2	2
829435	2	right	CEA	1	2	NA	II	2	2	2	2	8.9	4.21	8.68	4U	5.69	4.26	112.9	140.3	M	63.9781	178	86	Never smoker	Currently drinking	2	1	2	2	2	2	2	2	2	2	2	2	2	2
829503	2	left	CEA	2	2	NA	III	2	2	1	2	6.32	3.42	8.58	3-4	5.27	4.39	99.8	113.9	M	61.2822	168	72	Former smoker	Former drinker	1	1	2	2	2	2	2	2	2	2	2	2	2	2
829658	2	left	CEA	1	2	NA	I	1	3	1	2	4.76	3.67	6.99	3-4	4.06	4.33	231	173.4	F	74.8658	160	60	Never smoker	Never drank alcohol	1	1	1	2	1	2	2	2	2	2	2	2	2	2
829861	2	left	CAS	2	1	asymptomatic infarcts	II	2	2	2	2	9.25	3.37	8.58	3D	6.39	6.1	271.1	234.6	M	68.5068	164	73	Former smoker	Former drinker	1	2	1	2	1	2	2	2	2	2	2	2	2	2
829865	2	left	CEA	2	2	NA	II	1	1	1	2	6.48	1.89	7.65	4U	5.22	4.37	138.4	175.5	F	67.0685	160	65	Never smoker	Never drank alcohol	1	2	2	2	2	2	2	2	2	2	2	2	2	2
830029	1	left	CAS	2	2	NA	II	2	4	2	1	6.31	3.34	7.52	4M	5.07	5.03	63.6	114.6	M	62.874	173	72	Current smoker	Former drinker	1	2	2	2	2	2	2	1	2	2	2	2	2	2
830087	2	left	CEA	2	2	NA	III	2	1	1	2	6.22	3.85	7.05	4D	4.22	2.81	97.7	130.8	M	73.7041	173	73	Never smoker	Never drank alcohol	1	2	2	2	2	2	2	2	2	2	2	2	2	2
830233	2	left	CAS	1	2	NA	II	2	4	2	2	6.93	4.52	9.42	3D	7.14	4.42	27.8	93.4	M	40.7014	175	98	Former smoker	Currently drinking	1	2	2	2	1	2	2	2	2	2	2	2	2	2
830313	2	right	CEA	2	2	NA	III	2	2	2	2	8.74	3.15	10.87	3D	7.75	5.98	159.6	150.7	M	68.3315	169	77	Former smoker	Currently drinking	1	2	2	2	1	2	2	2	2	2	2	2	2	2
830500	2	left	CEA	2	2	NA	III	2	3	1	1	8.35	4.14	7.87	3D	6.79	4.84	130.4	241.3	M	64.9699	167	74	Current smoker	Currently drinking	1	2	2	2	2	2	2	2	2	2	2	2	2	2
830502	1	left	CAS	1	1	asymptomatic infarcts	III	2	3	1	2	6.18	3.08	7.1	4D	5.12	5.23	101.5	269.6	M	68.3945	168	65	Former smoker	Former drinker	1	1	2	2	2	2	2	2	2	2	2	2	2	2
830590	2	left	CEA	1	1	asymptomatic infarcts	III	2	1	2	2	6.18	4.47	9.92	2-3	7.33	4.28	89.6	72.5	M	67.2247	176	90	Former smoker	Never drank alcohol	1	1	2	2	2	2	2	2	2	2	2	2	2	2
830639	2	left	CEA	1	2	NA	I	1	2	2	2	6.6	4.61	6.96	3-4	5.17	4.56	119.2	122.7	F	64.5315	155	75	Never smoker	Never drank alcohol	1	2	2	2	1	2	2	2	2	2	2	2	2	2
830803	2	left	CEA	2	2	NA	I	2	1	2	2	6.24	3.26	8.04	3-4	4.25	3.55	187	174.2	M	68.6247	160	69	Former smoker	Former drinker	1	2	2	2	1	2	2	2	2	2	2	2	2	2
830904	2	right	CEA	1	2	NA	I	2	3	1	2	8.33	4.53	7.94	4U	7.47	3.68	148.9	109.9	M	58.5205	178	90	Former smoker	Former drinker	1	1	1	2	1	2	2	2	2	2	2	2	2	2
831034	2	left	CAS	2	2	NA	I	2	4	2	2	5.14	5.49	9.45	3-4	4.56	3.86	94.1	134.8	M	56.7644	165	70	Current smoker	Former drinker	1	2	2	2	2	2	2	2	2	2	2	2	2	2
831073	2	left	CAS	1	2	NA	I	2	4	2	1	7.89	3.77	8.06	4D	5.05	3.28	63.2	102.8	M	48.1753	163	72	Former smoker	Never drank alcohol	2	2	2	2	2	2	2	2	2	2	2	2	2	2
831440	2	left	CEA	2	1	asymptomatic infarcts	III	2	1	2	2	6.18	2.2	9.2	3-4	6.72	4.29	56.3	81.8	M	51.726	168	60	Former smoker	Former drinker	1	1	1	2	2	2	2	2	2	2	2	2	2	2
831896	1	right	CAS	1	1	asymptomatic infarcts	III	1	1	2	2	6.89	2.59	6.08	4-5	7.85	2.43	113.6	158.2	M	67.2219	174	67	Never smoker	Never drank alcohol	1	1	2	2	1	2	2	2	2	2	2	2	2	2
832344	2	right	CEA	2	2	NA	I	2	2	2	2	9.24	3.03	9.34	4M	5.75	4.22	174.3	107	M	79.4877	175	82	Never smoker	Never drank alcohol	1	1	2	2	2	2	2	2	2	2	2	2	2	2
832401	2	left	CEA	1	2	NA	III	2	3	1	2	8.04	3.66	9.02	3-4	5.31	5.5	86.4	122.5	M	71.5096	164	60	Never smoker	Never drank alcohol	1	2	2	2	2	2	2	2	2	2	2	2	2	2
832505	2	right	CEA	1	2	NA	II	2	2	2	2	6.41	3.81	7.02	4U	5.37	4.67	192.2	180.3	F	68.5151	173	68	Never smoker	Never drank alcohol	1	1	1	2	1	2	2	2	2	2	2	2	2	2
832564	2	left	CEA	1	2	NA	II	2	2	2	2	8.72	2.84	6.11	4M	4.25	3.93	44.6	153.5	F	76.2575	155	59	Never smoker	Never drank alcohol	2	1	2	2	2	2	2	2	2	2	2	2	2	2
832716	1	left	CAS	1	1	asymptomatic infarcts	II	2	1	2	2	9.85	3.44	7.63	4M	4.63	4.53	161.3	175.1	M	71.7479	164	55	Never smoker	Never drank alcohol	1	2	2	2	1	2	2	2	2	2	2	2	2	2
832718	2	left	CAS	2	1	asymptomatic infarcts	II	2	2	1	2	7.7	3.29	9.05	3-4	5.1	4.96	47.1	122.1	M	64.2219	179	83	Former smoker	Never drank alcohol	1	2	2	2	2	2	2	2	2	2	2	2	2	2
833212	2	right	CEA	2	2	NA	III	2	4	2	2	7.16	5.13	8.42	3M	5.64	3.89	114.6	126.4	M	56.1315	165	46	Current smoker	Never drank alcohol	1	1	2	2	1	2	2	2	2	2	2	2	2	2
833399	1	right	CAS	1	1	subarachnoid hemorrhage	I	2	4	2	1	7.81	4.93	6.91	4M	5.44	1.91	232.2	172.4	M	66.9534	168	77.5	Never smoker	Former drinker	1	1	2	2	2	2	2	2	2	2	2	2	2	2
833428	2	left	CAS	1	1	asymptomatic infarcts	I	2	3	1	2	7.13	3.75	8.21	4M	5.6	5.66	57.4	130.4	M	65.5342	170	73	Former smoker	Currently drinking	1	2	2	2	2	2	2	2	2	2	2	2	2	2
833522	2	left	CEA	2	2	NA	II	2	2	1	2	6.07	2.18	6.01	5U	5.68	3.46	52.3	132.6	F	68.5233	170	74	Former smoker	Former drinker	1	2	2	2	1	2	2	2	2	2	2	2	2	2
833579	2	left	CAS	2	2	NA	III	2	1	2	2	7.83	4.76	8.01	3-4	3.3	2.61	35.7	86.2	M	63.0164	161	40	Never smoker	Never drank alcohol	2	2	2	2	2	2	2	2	2	2	2	2	2	2
833854	2	right	CEA	2	2	NA	I	2	1	2	2	8.15	4	7.49	2-3	6.18	4.52	148.1	142.3	F	64.0137	170	79	Never smoker	Never drank alcohol	1	1	2	2	1	2	2	2	2	2	2	2	2	2
834067	1	right	CAS	2	2	NA	I	2	3	1	2	8.64	3.53	8.19	3-4	7.7	4.41	113.1	198.1	M	67.2192	150	52	Never smoker	Never drank alcohol	1	1	2	2	2	2	2	2	2	2	2	2	2	2
834110	1	left	CAS	2	1	cerebral infarction	I	2	2	1	2	7.41	3.72	7.38	4M	5.79	5.68	93.4	212.1	M	71.5589	168	81	Current smoker	Never drank alcohol	1	1	2	2	1	2	2	2	2	2	2	1	2	2
834111	1	left	CEA	1	2	NA	I	2	2	2	2	8.35	2.71	7.03	4M	4.06	4.67	86.2	132.6	M	68.5507	165	63	Current smoker	Never drank alcohol	1	1	2	2	2	2	2	2	2	2	2	2	2	2
834271	1	left	CAS	1	1	cerebral infarction	II	2	3	2	2	6.32	3.94	6.77	3M	6.16	5.06	90.4	182.2	F	67.9808	164	71	Never smoker	Former drinker	1	2	2	2	1	1	2	2	2	2	2	2	2	2
834441	1	right	CEA	2	2	NA	I	2	2	1	2	8.26	3.49	8.49	3U	5.6	3.91	162.5	84.7	M	61.1096	165	65	Never smoker	Never drank alcohol	2	1	2	2	2	2	2	2	2	2	2	2	2	2
834442	1	right	CAS	1	1	asymptomatic infarcts	I	1	1	2	2	8.34	4.11	8.81	3-4	6.68	4.93	203.5	128.7	M	74.9589	172	74	Current smoker	Currently drinking	1	1	2	2	2	2	2	2	2	2	2	2	2	2
834491	2	left	CEA	2	2	NA	III	2	1	2	2	8.85	3.26	8.5	3-4	6.14	5.19	114.8	129	M	69.3726	172	78	Never smoker	Never drank alcohol	1	2	2	2	2	2	2	2	2	2	2	2	2	2
835121	2	right	CAS	2	2	NA	II	2	4	2	2	7	2.66	9.31	3-4	6.67	4.87	90.3	161.1	M	57.6247	176	82	Never smoker	Never drank alcohol	1	2	2	2	1	2	2	2	2	2	2	2	2	2
835174	2	right	CAS	1	2	NA	II	2	1	2	2	8.15	3.85	8.77	3-4	5.2	4.09	96.1	109.5	M	70.1041	164	62	Former smoker	Currently drinking	2	2	2	2	1	2	2	2	2	2	2	2	2	2
835270	2	left	CEA	1	2	NA	II	2	1	1	2	7.99	3.75	7.48	4D	5.35	4.85	48.6	180.4	M	59.7342	170	75	Never smoker	Currently drinking	2	2	2	2	2	2	2	2	2	2	2	2	2	2
835496	1	right	CAS	1	2	NA	III	2	2	2	2	8.31	4.11	9.67	3U	3.17	4.41	97.4	146.9	M	67.8055	163	72	Never smoker	Never drank alcohol	1	2	2	2	2	2	2	2	2	2	2	2	2	2
836708	2	right	CAS	2	2	NA	I	2	1	2	2	9.02	3.65	9.5	3D	7.17	4.25	159.5	164.9	M	52.7397	172	67	Current smoker	Currently drinking	2	2	2	2	2	2	2	2	2	2	2	2	2	2
838448	2	left	CAS	1	1	cerebral infarction	I	2	1	2	2	7.81	3.18	9.49	2-3	4.23	4.11	81.9	89.8	M	52.2356	170	84	Former smoker	Former drinker	1	1	2	2	1	2	2	2	2	2	2	2	2	2
838453	2	right	CAS	1	1	asymptomatic infarcts	III	2	2	2	2	7.1	1.99	9.07	3D	5.71	4.96	157.6	342.6	M	50.9753	165	70	Current smoker	Currently drinking	1	2	2	2	2	2	2	2	2	2	2	2	2	2
838497	2	right	CEA	1	1	asymptomatic infarcts	II	2	1	2	2	6.8	4.4	5.17	3-4	4.82	4.97	146	66.2	F	76.2274	167	65	Never smoker	Never drank alcohol	1	2	2	2	1	2	2	2	2	2	2	2	2	2
838765	2	left	CEA	2	2	NA	I	2	2	2	2	7.42	3.54	5.89	4-5	5.62	4.67	71.5	226.8	M	71.5452	157	60	Never smoker	Never drank alcohol	1	2	2	2	1	2	2	2	2	2	2	2	2	2
838817	2	right	CAS	2	2	NA	II	2	2	2	2	6.25	2.99	8.95	3D	5.33	5.38	94	192.1	M	66.4658	167	78	Current smoker	Currently drinking	1	1	1	2	1	2	2	2	2	2	2	2	2	2
838821	2	right	CEA	1	1	asymptomatic infarcts	II	2	1	2	2	8.97	3.54	8.43	3-4	6.21	3.42	191.1	73.6	M	66.9425	168	78	Former smoker	Currently drinking	1	2	2	2	2	2	2	2	2	2	2	2	2	2
838988	2	right	CEA	1	2	NA	I	1	2	2	2	7.59	1.19	6.51	4M	5.5	3.31	190.6	246.8	F	70.7342	166	66	Former smoker	Never drank alcohol	1	2	2	2	2	2	2	2	2	2	2	2	2	2
839084	2	left	CEA	2	2	NA	II	2	3	2	2	7.94	2.94	9.1	3-4	4.38	4.03	185.8	185.3	M	57.2356	165	64	Never smoker	Never drank alcohol	1	2	2	2	1	2	2	2	2	2	2	2	2	2
839413	1	right	CEA	1	2	NA	I	2	3	2	2	7	2.95	9.81	3-4	6.01	4.97	122.7	163.3	M	60.1041	172	72	Current smoker	Currently drinking	2	1	2	2	1	2	2	2	2	2	2	2	2	2
839423	1	left	CEA	2	2	NA	II	2	2	2	2	8.56	3.83	7.2	4M	5.65	4.32	88.5	116.5	M	62.7041	175	72	Current smoker	Currently drinking	2	1	2	2	1	2	2	2	2	2	2	2	2	2
839503	1	left	CEA	1	2	NA	I	2	2	2	2	7.23	4.67	8.97	3D	5.27	4.42	133.9	175.7	M	59.6329	163	75	Former smoker	Former drinker	1	2	2	2	1	2	2	2	2	2	2	2	2	2
839555	2	left	CEA	1	1	asymptomatic infarcts	II	2	4	2	1	7.42	4.57	8.31	3-4	5.98	4.99	105.6	172.8	M	63.811	170	75	Current smoker	Never drank alcohol	1	1	2	1	1	2	2	2	2	2	2	2	2	2
839676	1	left	CAS	2	1	cerebral infarction	II	2	3	1	2	6.68	3.41	6.79	4D	5.17	4.8	71.4	273	M	56.7096	168	75	Current smoker	Currently drinking	1	2	2	2	2	2	2	2	2	2	2	2	2	2
839676	1	right	CEA	1	2	NA	II	2	3	2	2	6.73	2.88	5.88	5M	4.36	5.23	109.2	164	M	56.7096	168	75	Current smoker	Currently drinking	1	2	2	2	2	2	2	2	2	2	2	2	2	2
839679	2	right	CAS	1	2	NA	I	2	1	2	2	6.55	2.79	10	4M	4.59	3.99	73.4	107.2	M	48.0521	167	64	Former smoker	Former drinker	1	2	2	2	1	2	2	2	2	2	2	2	2	2
840207	2	right	CEA	1	2	NA	I	2	1	2	1	8.44	4.43	9.1	3D	6.41	4.71	112.9	116.5	M	58.6384	180	88	Former smoker	Currently drinking	2	1	2	2	1	2	2	2	2	2	2	2	2	2
840340	2	right	CAS	2	2	NA	I	2	4	2	2	6.72	3.63	8.94	3U	5.74	4.8	155.2	93.3	M	78.6164	175	85	Current smoker	Currently drinking	1	2	2	2	2	2	2	2	2	2	2	2	2	2
840536	1	right	CAS	1	1	asymptomatic infarcts	I	2	3	1	2	8.59	2.35	6.18	3-4	4.13	4.42	154.6	97.5	F	61.3479	167	60	Current smoker	Currently drinking	1	1	2	2	2	2	2	2	2	2	2	2	2	2
840667	2	right	CAS	2	2	NA	I	2	4	2	2	9.61	3.83	7.51	3-4	5.66	5.66	158	100.5	M	48.9589	160	56	Never smoker	Currently drinking	1	2	2	2	1	2	2	2	2	2	2	2	1	2
840687	2	left	CEA	2	2	NA	II	1	4	2	2	7.6	3.4	8.29	4U	6.47	6.13	82.9	174.1	M	64.5096	174	85	Former smoker	Former drinker	1	2	2	2	1	2	2	2	2	2	2	2	2	2
840698	2	right	CAS	2	2	NA	I	2	2	2	2	8.25	3.79	8.72	3D	4.48	4.76	78.3	159.2	M	63.6384	172	80	Current smoker	Currently drinking	2	1	2	2	2	2	2	2	2	2	2	2	2	2
840700	2	left	CAS	2	2	NA	I	2	1	2	2	7.22	3.55	9.28	3M	6.09	5.15	97.7	84.3	M	69.326	165	76	Current smoker	Currently drinking	1	2	2	2	1	2	2	2	2	2	2	2	2	2
840805	2	right	CAS	2	2	NA	I	2	1	2	2	7.64	2.27	8.25	3-4	6.42	4.12	172.9	162.1	M	57.063	163	71	Current smoker	Currently drinking	1	2	2	2	1	2	2	2	2	2	2	2	2	2
841073	2	left	CAS	1	1	asymptomatic infarcts	III	2	1	2	2	6.35	3.44	7.4	3D	5.5	4.99	179.7	139.8	M	47.189	178	93	Never smoker	Never drank alcohol	1	1	2	2	2	2	2	2	2	2	2	2	2	2
841441	2	right	CAS	1	2	NA	III	2	1	2	2	6.89	2.56	7.35	4-5	5.5	3.31	40.3	82	M	67.4575	170	60	Current smoker	Never drank alcohol	2	2	2	2	1	2	2	2	2	2	2	2	2	2
841469	2	left	CEA	2	2	NA	III	2	2	1	2	6.42	3.92	8.83	4D	4.9	4.57	62.5	102.3	M	46.1562	170	53	Former smoker	Never drank alcohol	2	2	2	2	2	2	2	2	2	2	2	2	2	2
841478	2	left	CAS	2	2	NA	I	2	4	2	2	7.14	2.51	7.8	4M	4.29	4.8	48.3	90.5	M	60.526	174	77	Never smoker	Currently drinking	1	2	2	2	2	2	2	2	2	2	2	2	2	2
841736	2	left	CAS	1	1	asymptomatic infarcts	III	2	2	2	2	7.53	3.86	8.86	3M	5.15	4.95	66.2	461.9	M	65.3041	161	64	Current smoker	Never drank alcohol	1	2	1	2	1	2	2	2	2	2	2	2	2	2
841771	2	right	CEA	2	2	NA	II	2	1	2	2	7.64	2.34	9.62	3D	6.15	4.73	149.1	85.7	M	69.0438	167	67	Current smoker	Currently drinking	2	2	2	2	1	2	2	2	2	2	2	2	2	2
841787	2	right	CEA	2	1	asymptomatic infarcts	III	2	1	1	1	8.65	3.18	7.89	3-4	5.34	4.68	83.2	115.1	M	59.6219	175	72	Never smoker	Former drinker	1	2	2	2	2	2	2	2	2	2	2	2	2	2
841898	2	left	CAS	1	1	asymptomatic infarcts	I	1	2	1	2	9.04	2.61	7.03	4-5	4.25	4.9	235.4	196.7	M	57.4356	175	75	Current smoker	Currently drinking	1	1	1	2	1	2	2	2	2	2	2	2	2	2
842493	2	left	CEA	1	2	NA	II	2	1	2	2	8.88	3.13	8.79	4-5	6.52	5.74	119.4	212.3	M	68.6247	174	88	Current smoker	Currently drinking	2	2	2	2	2	2	2	2	2	2	2	2	2	2
842573	2	right	CEA	2	2	NA	III	2	4	2	2	5.78	3.04	10.7	3M	5.21	5.12	115	138.9	M	58.0438	178	76	Current smoker	Currently drinking	1	1	2	2	2	2	2	2	2	2	2	2	2	2
842628	1	left	CAS	1	2	NA	III	2	4	2	2	6.76	4.31	5.43	4D	3.18	2.35	73.6	144	M	66.2658	167	66	Never smoker	Never drank alcohol	1	2	2	2	2	2	2	2	2	2	2	2	2	2
842629	2	right	CAS	1	1	asymptomatic infarcts	III	2	1	2	2	8.18	3.34	8.51	4U	5.48	4.95	171.9	129	M	61.4767	176	81	Former smoker	Currently drinking	2	2	2	2	1	2	2	2	2	2	2	2	2	2
842683	2	right	CEA	1	2	NA	III	2	1	2	2	8.85	3.36	9.39	3D	5.18	5.79	82.9	80.6	M	65.3425	171	70	Current smoker	Currently drinking	1	2	2	2	1	2	2	2	2	2	2	2	2	2
842804	2	right	CEA	2	2	NA	III	2	3	2	1	6.46	4.53	7.75	4M	6.76	5.55	105.7	175.7	M	54.6274	173	73	Current smoker	Never drank alcohol	1	1	2	2	1	2	2	2	2	2	2	2	2	2
843114	1	right	CAS	1	1	asymptomatic infarcts	II	2	3	1	1	6.46	5.08	8.06	3M	5.18	4.71	75.8	80.3	M	65.2164	182	90	Current smoker	Currently drinking	1	2	1	2	2	1	2	2	2	2	2	2	2	2
843128	2	right	CAS	2	1	asymptomatic infarcts	II	1	2	2	2	9.76	5.05	7.16	4M	5.45	4.09	283.3	189.6	M	56.8027	161	84	Current smoker	Currently drinking	1	2	1	2	1	2	2	2	2	2	2	2	2	2
843128	2	left	CAS	1	1	asymptomatic infarcts	II	1	2	2	2	8.57	3.21	8.04	3D	4.5	4.39	224.2	191.1	M	56.8027	161	84	Current smoker	Currently drinking	1	2	1	2	1	2	2	2	2	2	2	2	2	2
843283	2	left	CEA	2	1	asymptomatic infarcts	II	1	3	1	2	8.11	1.58	5.41	4-5	4.84	5.7	159.9	119.1	M	62.7041	164	79	Former smoker	Currently drinking	2	2	1	2	2	2	2	2	2	2	2	2	2	2
843284	2	left	CEA	1	2	NA	II	2	1	1	2	6.36	3.56	9.08	4U	5.09	4.95	144.2	355.6	M	69.5699	167	79	Former smoker	Former drinker	1	2	2	2	2	2	2	2	2	2	2	2	2	2
843348	1	right	CEA	1	2	NA	II	2	4	2	2	7.62	3.15	7.7	4-5	4.58	3.93	70.7	75.9	M	58.5726	173	66	Current smoker	Currently drinking	2	2	2	2	1	2	2	2	2	2	2	2	2	2
843566	2	right	CEA	2	2	NA	II	2	2	2	1	7.38	2.52	8.02	3-4	5.35	4.26	71.5	76.2	M	67.4356	165	75	Former smoker	Currently drinking	1	2	2	2	2	2	2	2	2	2	2	2	2	2
843917	1	left	CAS	2	1	asymptomatic infarcts	III	2	1	2	1	7.76	3.08	7	4D	5.56	3.9	78.8	117.6	F	59.8027	162	69	Never smoker	Never drank alcohol	1	2	2	2	2	2	2	2	2	2	2	2	2	2
844117	2	left	CEA	2	2	NA	I	1	4	2	1	8.53	2.96	10.2	3D	5.04	4.47	101.8	133.4	M	50.8493	170	79	Former smoker	Never drank alcohol	2	1	2	2	1	2	2	2	2	2	2	2	2	2
844751	1	left	CAS	1	2	NA	I	2	4	2	2	6.26	4.21	6.12	4D	5.51	5.39	10.4	121.1	M	54.6466	180	84	Current smoker	Currently drinking	1	1	2	2	2	2	2	2	2	2	2	2	2	2
845489	1	right	CEA	2	2	NA	I	2	2	2	2	8.12	3.67	8.97	3M	5.21	3.17	147.9	110.5	M	60.3068	168	82	Current smoker	Currently drinking	1	2	2	2	2	2	2	1	2	2	2	2	2	2
845518	1	right	CAS	1	2	NA	III	2	2	2	1	6.52	2.57	8.21	4M	2.31	2.75	102	111.7	M	73.6137	171	71	Current smoker	Currently drinking	1	2	2	2	1	2	2	1	2	2	2	2	2	2
846861	1	right	CEA	2	2	NA	I	2	2	2	1	5.64	3.56	5.76	4D	5.01	7.44	169.8	139.7	M	68.6247	172	86	Current smoker	Currently drinking	2	2	1	2	1	1	2	2	2	2	1	2	2	2
846947	1	left	CEA	1	1	myocardial infarction	I	2	3	1	2	7.14	3.41	9.43	4M	5.61	4.62	97.7	146.4	M	62.6521	167	74	Never smoker	Never drank alcohol	1	1	1	2	2	2	2	2	2	2	2	2	2	2
846981	2	right	CEA	2	2	NA	III	2	1	1	2	6.98	2.51	7.03	4D	5.49	6.3	91.5	112.9	M	67.4274	168	62	Current smoker	Never drank alcohol	2	2	2	2	2	2	2	2	2	2	2	2	2	2
847304	1	left	CEA	2	2	NA	III	1	4	2	2	9.55	2.76	11	3M	5.03	3.85	47.6	87.1	F	64.6795	157	62	Never smoker	Never drank alcohol	1	2	2	2	2	2	2	2	2	2	2	2	2	2
847713	2	left	CEA	1	2	NA	III	2	1	1	2	6.07	3.83	6.43	4M	5.05	4.87	132.6	323.6	M	66.8438	174	75	Current smoker	Currently drinking	1	1	2	2	1	2	2	2	2	2	2	2	2	2
847755	1	left	CEA	1	2	NA	III	2	1	2	2	7.33	3.5	8.4	4U	4.53	4.49	183.2	138.2	F	72.0986	156	58.3	Never smoker	Never drank alcohol	1	2	2	2	2	2	2	2	2	2	2	2	2	2
847971	2	right	CEA	1	1	asymptomatic infarcts	I	2	1	2	2	7.14	4.28	7.02	4U	5.63	4.88	117.1	111.5	M	67.0411	166	55	Former smoker	Former drinker	2	1	2	2	1	2	2	2	2	2	2	2	2	2
848092	2	right	CEA	1	2	NA	II	2	4	2	2	7.27	3.28	8.3	3M	5.45	3.96	182.3	108.2	M	50.3836	170	76	Current smoker	Currently drinking	1	2	2	2	2	2	2	2	2	2	2	2	2	2
848213	1	left	CAS	1	2	NA	II	2	1	1	1	5.66	4.5	6.71	4D	6.44	5.06	83.5	278.3	M	69.7945	170	80	Former smoker	Never drank alcohol	1	1	1	2	2	2	2	2	2	2	2	2	2	2
848258	1	left	CEA	2	2	NA	I	2	1	1	2	8.22	4.38	3.92	5D	4.33	3.59	80.6	91.5	M	56.8575	163	88	Former smoker	Former drinker	1	1	2	2	2	2	2	2	2	2	2	2	2	2
848293	2	right	CAS	2	1	asymptomatic infarcts	III	1	2	2	1	7.81	4.21	8.11	3-4	5.76	4.99	78.2	85.2	M	68.9973	167	75	Current smoker	Currently drinking	1	2	2	2	1	2	2	2	2	2	2	2	2	2
848294	1	right	CAS	2	2	NA	II	2	2	1	2	7.63	3.14	6.19	5D	6.4	5.17	157.7	84.9	M	71.4986	170	82	Current smoker	Never drank alcohol	1	2	2	2	1	2	2	2	2	2	2	2	2	2
848324	2	left	CEA	1	2	NA	II	2	1	1	2	6.34	3.05	7.63	3D	5.63	4.67	31.9	224.9	M	70.5863	170	70	Never smoker	Never drank alcohol	1	2	1	2	1	2	2	2	2	2	2	2	2	2
848702	2	right	CAS	2	1	asymptomatic infarcts	III	2	1	1	1	6.46	2.24	8.94	3-4	6.27	4.33	213.4	194.2	F	72.2493	151	64	Never smoker	Currently drinking	2	2	2	2	1	2	2	2	1	2	2	2	2	2
848828	1	left	CEA	2	2	NA	II	2	4	2	2	6.63	4.87	8.24	3M	4.78	3.6	132.4	124.3	F	53.3973	155	46	Never smoker	Never drank alcohol	1	2	2	2	2	2	2	2	2	2	2	2	2	2
848919	1	right	CEA	2	1	asymptomatic infarcts	I	2	3	2	2	7.02	3.29	8.81	4D	5.45	2.98	102.3	157.4	M	75.4493	172	84	Never smoker	Never drank alcohol	1	1	2	2	2	1	2	2	2	2	2	2	2	2
848926	2	left	CEA	1	2	NA	II	2	4	2	2	7.64	2.95	7.94	4U	6.54	4.75	53.2	120.4	M	68.9589	164	77	Never smoker	Never drank alcohol	1	2	2	2	2	2	2	2	2	2	2	2	2	2
848960	1	left	CAS	1	1	asymptomatic infarcts	III	2	4	2	2	5.08	3.56	7.34	5M	7.58	5.65	68.8	115.7	M	55.8658	170	57	Former smoker	Currently drinking	2	2	2	2	1	2	2	2	2	2	2	2	2	2
848996	2	left	CEA	2	2	NA	III	2	4	2	1	7.01	2.85	8.8	4U	5.15	5.92	55.9	174.4	M	63.8877	165	53	Never smoker	Never drank alcohol	2	2	2	2	1	2	2	2	2	2	2	2	2	2
849689	1	left	CEA	1	2	NA	III	2	3	1	2	7.33	2.58	7.66	4M	4.95	5.6	70.8	135.1	F	66.9178	160	56	Never smoker	Never drank alcohol	1	1	2	2	2	2	2	2	2	2	2	2	2	2
850123	2	right	CEA	2	1	asymptomatic infarcts	II	2	4	2	2	7.88	3.64	7.77	3D	5.8	4.53	113.7	146.8	M	64.0082	174	75	Never smoker	Never drank alcohol	2	2	2	2	2	2	2	2	2	2	2	2	2	2
851259	2	right	CEA	1	2	NA	III	2	1	2	2	6.87	3.94	6.77	4M	4.59	3.18	150.6	126.7	F	66.6219	148	52	Never smoker	Never drank alcohol	1	2	2	2	2	2	2	2	2	2	2	2	2	2
851259	2	left	CAS	2	2	NA	III	2	1	1	1	5.99	4.29	6.86	4M	4.22	4.92	87.5	139	F	66.6219	148	52	Never smoker	Never drank alcohol	1	2	2	2	2	2	2	2	2	2	2	2	2	2
851270	2	right	CEA	2	2	NA	III	2	1	2	2	8.18	3.31	7.95	3U	4.69	4.25	114.4	104.7	F	65.9808	158	62	Never smoker	Never drank alcohol	2	2	2	2	1	2	2	2	2	2	2	2	2	2
851520	2	right	CAS	1	1	asymptomatic infarcts	I	2	1	2	2	7.05	2.18	7.33	5U	5.12	4.22	314.8	165.4	F	64.9808	148	62	Never smoker	Never drank alcohol	1	1	2	2	1	2	2	2	2	2	2	2	2	2
851678	2	left	CAS	2	2	NA	I	2	4	2	2	7.37	3.92	7.19	4M	5.08	4.76	48.5	122	M	67.6767	159	62	Never smoker	Never drank alcohol	2	2	2	2	1	2	2	2	2	2	2	2	2	2
851723	2	right	CAS	2	2	NA	II	2	1	2	2	7.56	3.97	8	3D	5.55	4.55	183.6	211.9	F	72.389	160	74	Never smoker	Never drank alcohol	1	2	1	2	2	2	2	2	2	2	2	2	2	2
851839	1	right	CEA	1	2	NA	II	2	2	2	1	6.39	4.52	6.18	3D	5.68	3.76	156.6	69.4	M	63.9836	168	68	Former smoker	Currently drinking	1	1	2	2	1	2	2	2	2	2	2	2	2	2
851931	2	right	CEA	1	1	asymptomatic infarcts	I	2	3	2	1	7.19	4.3	8.83	3-4	4.66	5.09	129.7	233.8	M	70.6849	156	72	Never smoker	Never drank alcohol	1	1	2	2	2	2	2	2	2	2	2	2	2	2
852012	2	left	CAS	1	1	asymptomatic infarcts	III	2	4	2	2	7.56	4.18	6.28	4M	6.01	5.53	99.9	87.1	M	53.9233	168	75	Current smoker	Currently drinking	1	1	1	2	2	2	2	2	2	2	2	2	2	2
852030	1	right	CAS	1	2	NA	II	2	1	2	2	6.96	4.53	6.25	4D	6.77	4.93	176.9	180	M	64.6329	162	85	Never smoker	Currently drinking	1	2	1	2	1	2	2	2	2	2	2	2	2	2
852153	2	left	CEA	2	2	NA	II	2	1	2	1	9.28	3.95	7.41	3-4	5.83	4.65	137.2	96.5	M	68.3288	164	72	Never smoker	Never drank alcohol	2	1	2	2	1	2	2	2	2	2	2	2	2	2
852180	1	right	CEA	1	2	NA	III	2	3	1	2	6.81	2.69	8.87	3-4	6.68	4.97	106.4	144.6	M	69.5151	185	85	Former smoker	Currently drinking	1	1	2	2	1	2	2	2	2	2	2	2	2	2
852287	2	right	CAS	2	2	NA	I	2	4	2	2	6.63	2.59	7.33	4-5	5.44	4.88	158.3	158.7	M	47.2521	174	78	Never smoker	Never drank alcohol	2	2	2	2	1	2	2	2	2	2	2	2	2	2
852458	2	left	CEA	1	1	asymptomatic infarcts	III	2	1	2	1	6.72	1.89	9.32	3-4	5.06	4.4	79.7	260.8	M	57.8986	164	58	Never smoker	Currently drinking	1	1	2	2	2	2	2	2	2	2	2	2	2	2
852486	2	left	CEA	1	2	NA	III	2	4	2	2	7.84	3.91	7.48	5D	5.2	5.14	35.9	107.6	M	55.2685	162	52	Never smoker	Never drank alcohol	1	2	2	2	2	2	2	2	2	2	2	2	2	2
852964	2	right	CAS	1	1	asymptomatic infarcts	I	1	1	2	2	7.19	4.66	6.36	4-5	4.5	4.81	99.4	122.9	M	82.8658	163	69	Never smoker	Never drank alcohol	1	2	2	2	1	2	2	2	2	2	2	2	2	2
853194	2	left	CEA	2	2	NA	III	2	1	2	2	8.01	3.7	5.33	3D	6.73	6.14	108.8	54.6	M	66.6575	161	64.5	Former smoker	Never drank alcohol	1	2	2	2	1	2	2	2	2	2	2	2	2	2
853587	2	right	CAS	2	1	asymptomatic infarcts	II	2	1	2	2	8.13	3.31	7.11	4-5	5.8	5.05	341	223.4	F	82.3151	153	56	Never smoker	Never drank alcohol	1	2	2	2	1	2	2	2	2	2	2	2	2	2
853629	2	left	CAS	1	1	asymptomatic infarcts	III	2	4	2	2	7.17	2.08	8.53	3-4	6.49	5.21	80	148.3	M	66.7068	169	66	Never smoker	Never drank alcohol	1	2	1	2	1	2	2	2	2	2	2	2	2	2
853700	2	right	CEA	1	2	NA	II	2	1	2	1	7.22	3.2	9.11	4D	4.36	4.17	136.6	510.7	M	73.3808	166	61	Former smoker	Former drinker	2	2	2	2	1	2	2	2	2	2	2	2	2	2
854627	2	left	CAS	2	2	NA	II	2	4	2	1	7.07	3.35	7.13	4U	4.78	4.04	30.1	175.9	M	57.989	160	51	Never smoker	Never drank alcohol	1	2	2	2	2	2	2	2	2	2	2	2	2	2
854749	2	right	CAS	2	2	NA	I	2	1	2	2	7	3.91	7.32	4U	4.41	3.66	118	99.4	M	59.8603	160	67	Never smoker	Never drank alcohol	1	2	2	2	2	2	2	2	2	2	2	2	2	2
854766	2	left	CEA	1	2	NA	III	2	1	1	2	7.2	3.73	8.18	4U	6.15	5.47	102.5	142.1	M	69.5178	165	83	Never smoker	Never drank alcohol	1	2	2	2	2	2	2	2	2	2	2	2	2	2
854992	2	left	CAS	2	2	NA	I	2	4	2	2	5.63	3.63	7.8	4M	4.4	4.9	67.5	71.9	M	50.4877	171	82	Current smoker	Never drank alcohol	2	2	2	2	2	2	2	2	2	2	2	2	2	2
855305	2	left	CAS	2	2	NA	III	2	1	2	2	7.98	2.63	7.8	4M	6.36	5.08	38.5	230.4	M	54.2603	177	105	Current smoker	Currently drinking	2	2	1	2	2	2	2	2	2	2	2	2	2	2
855716	2	left	CEA	1	2	NA	I	1	4	2	2	6.35	3.53	6.43	4D	4.82	4.54	97	121	M	53.5205	186	81	Former smoker	Former drinker	1	2	2	2	1	2	2	2	2	2	2	2	2	2
855831	2	right	CEA	1	2	NA	III	1	4	2	2	8.79	5.68	7.34	3U	5.77	4.38	67.3	69.1	M	47.5178	180	85	Current smoker	Never drank alcohol	2	2	2	2	2	2	2	2	2	2	2	2	2	2
855834	2	right	CAS	1	1	asymptomatic infarcts	I	2	2	1	2	7.94	3.91	8.37	4M	6.29	5.41	225.3	190.8	M	70.5479	172	73	Never smoker	Never drank alcohol	1	2	2	2	2	2	2	2	2	2	2	2	2	2
855849	2	left	CEA	1	2	NA	III	1	1	2	1	6.06	3.05	7.27	4M	5.11	5.69	154.1	138.7	M	65.1178	172	70	Current smoker	Currently drinking	1	2	2	2	1	2	2	2	2	2	2	2	2	2
856186	1	left	CEA	2	2	NA	III	2	3	1	2	6.81	2.24	7.66	3-4	4.69	4.36	87.3	154.8	M	73.9342	157	44	Former smoker	Never drank alcohol	1	2	2	2	2	2	2	2	2	2	2	2	2	2
856200	2	right	CEA	1	2	NA	III	2	1	2	1	6.89	3.94	8.35	3M	5.37	5.12	107.4	130.1	F	63.8164	151	50	Current smoker	Never drank alcohol	2	1	2	2	1	2	2	2	2	2	2	2	2	2
856326	2	right	CAS	1	1	asymptomatic infarcts	II	2	2	1	2	8.58	3.39	6.45	4D	4.31	3.76	142.6	99.8	M	68.9671	170	80	Current smoker	Never drank alcohol	1	1	2	2	2	2	2	2	2	2	2	2	2	2
856579	2	left	CEA	1	2	NA	III	2	1	2	1	7.78	4.21	8	3-4	4.5	4.91	122.2	84.1	F	60.9233	158	59	Never smoker	Never drank alcohol	1	2	2	2	2	2	2	2	2	2	2	2	2	2
856665	1	left	CEA	1	2	NA	I	1	1	1	1	6.78	3.85	7.15	3M	5.79	5	71.2	116.3	M	55.663	166	71	Current smoker	Never drank alcohol	1	2	2	2	1	2	2	2	2	2	2	2	2	2
856678	2	right	CEA	2	1	asymptomatic infarcts	I	2	2	2	2	10	2.71	7.99	3-4	4.76	5.77	251.9	189.3	M	81.6411	166	72	Never smoker	Never drank alcohol	1	1	1	2	1	2	2	2	2	2	2	2	2	2
856720	2	left	CEA	1	1	asymptomatic infarcts	II	2	2	1	1	4.96	4.8	6.67	3-4	4.41	4.37	54.1	157.6	F	68.5808	162	55	Former smoker	Never drank alcohol	1	1	2	2	1	2	2	2	2	2	2	2	2	2
856864	1	left	CEA	2	2	NA	III	2	3	1	2	6.05	3.3	8.23	3-4	3.58	3.31	113.5	122.6	M	74.7973	155	65	Never smoker	Never drank alcohol	1	2	2	2	1	2	2	2	2	2	2	2	2	2
857014	2	right	CAS	2	2	NA	I	2	4	2	1	7.25	3.85	5.62	5M	6.01	3.81	130	111.4	M	36.4356	165	78	Never smoker	Never drank alcohol	1	2	2	2	2	2	2	2	2	2	2	2	2	2
857033	2	left	CEA	2	1	cerebral infarction	III	2	3	1	2	7.76	3.5	7.56	3-4	5.36	4.65	84.6	153.7	M	63.9507	155	50	Former smoker	Former drinker	2	2	2	2	2	2	2	2	2	2	2	2	2	2
857946	1	left	CEA	1	1	asymptomatic infarcts	II	2	2	1	2	8.67	3.13	7.63	4D	5.45	4.44	104.3	114.5	M	64.4986	170	84	Current smoker	Former drinker	1	2	2	2	2	2	2	2	2	2	2	2	2	2
858316	2	left	CEA	1	2	NA	III	2	4	1	2	7.1	3.04	7.46	4U	4.9	5.99	92.8	261.2	M	72.6164	165	68	Current smoker	Never drank alcohol	1	2	2	2	2	2	2	2	2	2	2	2	2	2
858424	2	right	CEA	1	2	NA	II	2	4	2	1	8.98	4.09	8.18	3M	5.68	3.77	190.9	134.2	M	67.1068	164	72.3	Never smoker	Currently drinking	1	1	2	2	2	2	2	2	2	2	1	2	2	2
858549	2	right	CEA	1	2	NA	II	2	3	1	2	7.49	2.31	7.76	4U	5.06	4.42	182.1	147.9	M	67.7014	170	63	Current smoker	Currently drinking	2	2	2	2	1	2	2	2	2	2	2	2	2	2
858901	1	left	CAS	1	1	asymptomatic infarcts	I	2	2	1	2	6.24	2.19	5.03	6M	7.05	5.11	214.3	175.6	M	77.3753	177	89	Former smoker	Never drank alcohol	1	2	2	2	2	2	2	2	2	2	2	2	2	2
858909	2	left	CAS	1	2	NA	III	2	3	1	2	5.79	3.38	9.57	3D	4.38	4.27	50.9	69.3	M	59.1233	167	61	Current smoker	Never drank alcohol	1	2	2	2	1	2	2	2	2	2	2	2	2	2
858984	2	left	CEA	1	2	NA	I	2	4	1	1	7.33	3.93	7.36	3U	4.71	4.08	37.9	203.2	F	62.8356	176	79	Current smoker	Never drank alcohol	2	2	2	2	2	2	2	2	2	2	2	2	2	2
859120	1	right	CEA	1	2	NA	II	2	1	2	1	6.06	3.83	7.78	3D	6.15	5.55	356.3	155.9	F	66.3315	160	65	Never smoker	Never drank alcohol	2	2	1	2	1	2	2	2	2	2	2	2	2	2
859731	2	right	CAS	2	2	NA	I	2	4	2	1	8.94	3.09	7.1	3D	5.05	4.13	175.3	147.8	M	71.0685	155	55	Never smoker	Never drank alcohol	1	1	2	2	2	2	2	2	2	2	2	2	2	2
859776	2	left	CEA	2	2	NA	II	2	1	1	1	6.26	2.58	7.13	4U	5.95	3.22	93.9	137.8	M	64.7589	168	75	Never smoker	Former drinker	1	2	1	2	2	2	2	2	2	2	2	2	2	2
859822	2	left	CAS	1	2	NA	III	2	2	1	1	8.71	3.49	7.06	4-5	5.44	5	89.2	154.8	M	61.463	175	82	Current smoker	Currently drinking	1	2	2	2	2	2	2	2	2	2	2	2	2	2
859843	2	left	CEA	1	1	asymptomatic infarcts	III	1	1	1	2	6.09	4.32	7.08	4D	4.81	5.43	47.6	503.4	M	58.2082	170	72	Former smoker	Former drinker	1	2	2	2	1	2	2	2	2	2	2	2	2	2
859859	1	left	CEA	1	2	NA	III	2	1	2	1	5.71	3.89	7.78	3D	5.49	2.99	69.3	77.7	M	67.5836	175	87	Never smoker	Never drank alcohol	1	2	2	2	2	2	2	2	2	2	1	2	2	2
860156	2	right	CAS	1	2	NA	III	2	1	2	2	6.36	2.96	8.19	3-4	4.98	4.01	123.6	133.1	M	58.4712	152	58	Current smoker	Never drank alcohol	1	2	2	2	1	2	2	2	2	2	2	2	2	2
860241	1	left	CAS	1	1	asymptomatic infarcts	III	2	2	2	2	6.89	3.29	7.58	4D	4.35	3.28	66.3	159.6	M	75.6822	173	67.1	Never smoker	Currently drinking	2	2	2	2	2	2	2	2	2	2	2	2	2	2
860611	1	left	CAS	2	2	NA	I	2	3	1	1	8.13	3.3	7.94	3-4	4.92	4.94	94.5	160.4	M	82.4219	169	67	Never smoker	Never drank alcohol	1	2	2	2	1	2	2	2	2	2	2	2	2	2
860878	2	left	CAS	2	1	asymptomatic infarcts	I	2	2	1	2	9.97	3.31	5.85	4-5	3.61	3.51	90.2	104.7	M	67.1479	175	90	Current smoker	Currently drinking	1	2	1	2	1	2	2	2	2	2	2	2	2	2
860927	2	right	CEA	1	1	asymptomatic infarcts	III	2	2	2	2	7.45	3.58	7.49	3D	4.25	5.15	67.5	118.7	M	64.3616	172	71	Former smoker	Former drinker	1	2	2	2	2	2	2	2	2	2	2	2	2	2
860942	2	right	CEA	2	2	NA	II	2	2	2	2	6.12	3.44	7.61	4U	6.37	5.57	52.2	76.4	M	74.5315	173	69	Never smoker	Never drank alcohol	2	2	2	2	2	2	2	2	2	2	2	2	2	2
861291	1	left	CAS	1	1	cerebral infarction	II	1	2	1	1	6.59	3.83	5.75	4U	5.01	4.75	157.6	116.2	M	74.1479	160	59	Never smoker	Never drank alcohol	2	1	2	2	2	2	2	2	2	2	2	2	2	2
861307	2	right	CAS	1	1	asymptomatic infarcts	III	2	2	1	1	7.98	3.32	6.74	3D	3.39	3.71	139.7	237.3	M	65.9973	166	55	Never smoker	Never drank alcohol	2	1	2	2	1	2	2	2	2	2	2	2	2	2
861331	1	left	CEA	2	2	NA	I	1	2	2	1	6.28	3.58	8.2	3D	2.62	2.05	123.5	101	M	68.0247	170	60	Former smoker	Former drinker	1	1	1	2	2	2	2	2	2	2	2	2	2	2
861496	2	right	CEA	1	2	NA	III	2	1	1	1	9.75	4.52	9.29	3D	5.85	4.72	228.6	153.8	M	67.0164	170	74	Former smoker	Currently drinking	1	1	1	2	2	2	2	2	2	2	2	2	2	2
861508	2	right	CEA	2	2	NA	II	2	1	2	2	6.85	4.47	5.79	4D	4.47	3.46	122.1	204.4	M	72.1507	165	79	Current smoker	Currently drinking	1	2	2	2	2	2	2	2	2	2	2	2	2	2
861568	1	left	CAS	1	1	asymptomatic infarcts	I	1	4	2	1	8.72	3.12	7.65	3M	3.24	3.44	233.4	232.1	M	85.1589	165	82	Current smoker	Currently drinking	2	2	2	2	2	2	2	2	2	2	2	2	2	2
862149	2	right	CEA	2	2	NA	III	2	1	2	1	7.03	3.31	5.83	4-5	4.79	3.5	64.4	49.2	M	55.337	177	75	Current smoker	Currently drinking	2	2	2	2	2	2	2	2	2	2	2	2	2	2
862379	2	left	CEA	1	1	asymptomatic infarcts	III	1	1	2	2	6.11	3.75	7.6	4D	6.03	5.5	74.6	98.1	M	65.0904	165	65	Never smoker	Never drank alcohol	2	2	2	2	2	2	2	2	2	2	2	2	2	2
862464	2	right	CEA	2	2	NA	II	2	1	2	1	7.48	3.18	7.14	4D	4.9	3.16	100.5	156.5	M	70.0932	170	80	Current smoker	Never drank alcohol	1	2	2	2	1	2	2	2	2	2	2	2	2	2
862874	1	left	CAS	2	1	asymptomatic infarcts	I	2	1	2	2	7.18	4.63	7.6	3M	5.05	4.01	181	177.4	M	62.0137	165	81	Never smoker	Currently drinking	2	2	2	2	2	2	2	2	2	2	2	2	2	2
